# Supplementary material for: A lung-specific mutational signature enables inference of viral and bacterial respiratory niche
Source: Microb Genom. 2023 May 15;9(5):mgen001018. doi: 10.1099/mgen.0.001018 (PMC10272861; doi:10.1099/mgen.0.001018)
Supplement: Supplementary material 2 [file mgen-9-1018-s002.xlsx]

## Sheet: Sheet1
Supplementary Table S2. Accession numbers of samples used for SBS spectrum reconstruction
Accession	Dataset
KJ713296	MERS
KJ713298	MERS
KJ713297	MERS
KJ713299	MERS
KJ713295	MERS
KF917527	MERS
KJ477102	MERS
KJ650297	MERS
KJ650295	MERS
KJ650296	MERS
KJ650098	MERS
KU242424	MERS
KU242423	MERS
KT368824	MERS
KP719928	MERS
KP719931	MERS
KP719929	MERS
KP719927	MERS
KP719933	MERS
KP719930	MERS
KP719932	MERS
KX108937	MERS
KT368825	MERS
KT368826	MERS
KT368855	MERS
KT368827	MERS
KT368853	MERS
KT368857	MERS
KT368856	MERS
KT368854	MERS
KT368852	MERS
KT368849	MERS
KT368850	MERS
KT368851	MERS
KT368846	MERS
KT368848	MERS
KT368847	MERS
KT368834	MERS
KT368844	MERS
KT368843	MERS
KT368832	MERS
KT368831	MERS
KT368845	MERS
KT368841	MERS
KT368830	MERS
KT368829	MERS
KT368835	MERS
KT368842	MERS
KT368837	MERS
KT368838	MERS
KT368836	MERS
KT368828	MERS
KT368839	MERS
KT368833	MERS
KT368840	MERS
KX108938	MERS
KU740200	MERS
KT368861	MERS
KT368863	MERS
KT368865	MERS
KT368858	MERS
KT368859	MERS
KT368862	MERS
KT368860	MERS
KT368864	MERS
KX108939	MERS
KT368867	MERS
KT368866	MERS
KX108940	MERS
KX108941	MERS
KX108942	MERS
KT368876	MERS
KT368868	MERS
KT368874	MERS
KT368871	MERS
KT368879	MERS
KT368889	MERS
KT368869	MERS
KT368875	MERS
KT368873	MERS
KT368878	MERS
KT368872	MERS
KT368890	MERS
KT368870	MERS
KT368877	MERS
KT368880	MERS
KT368882	MERS
KT368883	MERS
KT368887	MERS
KT368881	MERS
KT368886	MERS
KT368884	MERS
KT368885	MERS
KT368888	MERS
KX108943	MERS
KX108944	MERS
KX108946	MERS
KX108945	MERS
KC776174	MERS
JX869059	MERS
KC164505	MERS
KF600612	MERS
KF600652	MERS
KF600613	MERS
KM210278	MERS
KM015348	MERS
KM210277	MERS
KJ156952	MERS
KF192507	MERS
KF186566	MERS
KF186565	MERS
KJ361500	MERS
KF186564	MERS
KF600623	MERS
KF600655	MERS
KF600618	MERS
KF600626	MERS
KF600635	MERS
KF600638	MERS
KJ156866	MERS
KF600629	MERS
KF600636	MERS
KF600646	MERS
KF600627	MERS
KF600615	MERS
KF600643	MERS
KF186567	MERS
KF600645	MERS
KF600644	MERS
KF600630	MERS
KJ156860	MERS
KJ156894	MERS
KJ156929	MERS
KJ156923	MERS
KJ156862	MERS
KF600647	MERS
KF600632	MERS
KF600651	MERS
KF600634	MERS
KF600628	MERS
KJ156881	MERS
KJ156949	MERS
KJ156896	MERS
KJ156876	MERS
KJ156938	MERS
KJ156897	MERS
KJ156922	MERS
KJ156868	MERS
KJ156921	MERS
KJ156915	MERS
KJ156906	MERS
KJ156882	MERS
KJ156941	MERS
KJ156872	MERS
KJ156943	MERS
KJ156939	MERS
KJ156887	MERS
KJ156940	MERS
KJ156889	MERS
KJ156893	MERS
KJ156884	MERS
KJ156930	MERS
KJ156928	MERS
KJ156909	MERS
KJ156879	MERS
KJ156947	MERS
KJ156890	MERS
KJ156908	MERS
KJ156927	MERS
KJ156944	MERS
KJ156937	MERS
KJ156905	MERS
KJ156880	MERS
KJ156942	MERS
KJ156869	MERS
KJ156910	MERS
KJ156863	MERS
KJ156899	MERS
KJ156912	MERS
KJ156900	MERS
KJ156898	MERS
KJ156945	MERS
KJ156932	MERS
KJ156946	MERS
KJ156911	MERS
KJ156926	MERS
KJ156901	MERS
KJ156888	MERS
KJ156873	MERS
KJ156934	MERS
KJ156931	MERS
KJ156895	MERS
KJ156864	MERS
KJ156861	MERS
KJ156951	MERS
KJ156924	MERS
KJ156954	MERS
KJ156913	MERS
KJ156918	MERS
KJ156920	MERS
KJ156865	MERS
KJ156874	MERS
KJ156891	MERS
KJ156936	MERS
KJ156907	MERS
KJ156950	MERS
KJ156916	MERS
KF961221	MERS
KF961222	MERS
KT156560	MERS
KF958702	MERS
KP209312	MERS
KT156561	MERS
KP209310	MERS
KM027256	MERS
KM027255	MERS
KM027257	MERS
KP209306	MERS
KP209308	MERS
KP209307	MERS
KM027258	MERS
KP209313	MERS
KM027259	MERS
KM027261	MERS
KP209311	MERS
KP209309	MERS
KM027260	MERS
KM027262	MERS
KT121580	MERS
KT121579	MERS
KJ813439	MERS
KT121578	MERS
KT121581	MERS
KT121574	MERS
KT121573	MERS
KJ829365	MERS
KT121577	MERS
KT121575	MERS
KT121572	MERS
KT121576	MERS
KM027281	MERS
KU710264	MERS
KR011266	MERS
KR011264	MERS
KR011263	MERS
KR011265	MERS
KT806052	MERS
KT806053	MERS
KT806051	MERS
KT806048	MERS
KT806044	MERS
KT806055	MERS
KT026453	MERS
KT806050	MERS
KT806054	MERS
KT806049	MERS
KT806045	MERS
KT026454	MERS
KT806047	MERS
KT806046	MERS
KT029139	MERS
KT036372	MERS
KX034093	MERS
KT374052	MERS
KT374054	MERS
KX034095	MERS
KU308549	MERS
KT868868	MERS
KT868867	MERS
KT868871	MERS
KT868870	MERS
KT868876	MERS
KT868875	MERS
KT868872	MERS
KT868873	MERS
KT868865	MERS
KT868866	MERS
KT868869	MERS
KT868874	MERS
KX034094	MERS
KT225476	MERS
KX034096	MERS
KX034097	MERS
KT374051	MERS
KT374056	MERS
KX034098	MERS
KT868877	MERS
KX034099	MERS
KX034100	MERS
KU851859	MERS
KU851861	MERS
KU851862	MERS
KU851860	MERS
KU851864	MERS
KU851863	MERS
KU233363	MERS
KU233362	MERS
AY903455.1	OC43
AY903458.1	OC43
KF572815.1	OC43
KF572816.1	OC43
KF572817.1	OC43
KF572818.1	OC43
KF572819.1	OC43
KF572820.1	OC43
KF572821.1	OC43
KF572823.1	OC43
KF572824.1	OC43
KF572825.1	OC43
KF572827.1	OC43
KF572828.1	OC43
KF572829.1	OC43
KF572831.1	OC43
KF572832.1	OC43
KF572833.1	OC43
KF572835.1	OC43
KF572836.1	OC43
KF572837.1	OC43
KF572838.1	OC43
KF572839.1	OC43
KF572840.1	OC43
KF572841.1	OC43
KF572842.1	OC43
KF572843.1	OC43
KF572844.1	OC43
KF572845.1	OC43
KF572846.1	OC43
KF572847.1	OC43
KF572848.1	OC43
KF572849.1	OC43
KF572850.1	OC43
KF572851.1	OC43
KF572852.1	OC43
KF572853.1	OC43
KF572854.1	OC43
KF572855.1	OC43
KF572856.1	OC43
KF572857.1	OC43
KF572858.1	OC43
KF572859.1	OC43
KF572860.1	OC43
KF572862.1	OC43
KF572863.1	OC43
KF572864.1	OC43
KF572865.1	OC43
KF572866.1	OC43
KF572867.1	OC43
KF572868.1	OC43
KF572869.1	OC43
KF572870.1	OC43
KF572872.1	OC43
KF963230.1	OC43
KF963231.1	OC43
KF963232.1	OC43
KF963233.1	OC43
KF963236.1	OC43
KF963240.1	OC43
KF963242.1	OC43
KF963243.1	OC43
KF963244.1	OC43
KU745533.1	OC43
KU745534.1	OC43
KU745535.1	OC43
KU745536.1	OC43
KU745537.1	OC43
KU745538.1	OC43
KU745539.1	OC43
KU745543.1	OC43
KU745544.1	OC43
KU745545.1	OC43
KU745547.1	OC43
KU745548.1	OC43
AY903460.1	OC43
JN129834.1	OC43
JN129835.1	OC43
KF530059.1	OC43
KF530060.1	OC43
KF530061.1	OC43
KF530062.1	OC43
KF530063.1	OC43
KF530064.1	OC43
KF530065.1	OC43
KF530066.1	OC43
KF530067.1	OC43
KF530068.1	OC43
KF530069.1	OC43
KF530070.1	OC43
KF530071.1	OC43
KF530072.1	OC43
KF530073.1	OC43
KF530074.1	OC43
KF530075.1	OC43
KF530076.1	OC43
KF530077.1	OC43
KF530078.1	OC43
KF530079.1	OC43
KF530080.1	OC43
KF530081.1	OC43
KF530082.1	OC43
KF530083.1	OC43
KF530084.1	OC43
KF530085.1	OC43
KF530087.1	OC43
KF530088.1	OC43
KF530089.1	OC43
KF530091.1	OC43
KF530092.1	OC43
KF530093.1	OC43
KF530095.1	OC43
KF530098.1	OC43
KF530099.1	OC43
KJ958218.1	OC43
KJ958219.1	OC43
KX344031.1	OC43
KX538964.1	OC43
KX538965.1	OC43
KX538966.1	OC43
KX538967.1	OC43
KX538968.1	OC43
KX538970.1	OC43
KX538972.1	OC43
KX538974.1	OC43
KX538975.1	OC43
KX538976.1	OC43
KX538977.1	OC43
KX538978.1	OC43
KX538979.1	OC43
KY014281.1	OC43
KY369905.1	OC43
KY369906.1	OC43
KY369907.1	OC43
KY554972.1	OC43
KY554974.1	OC43
KY554975.1	OC43
KY674920.1	OC43
KY684759.1	OC43
KY967356.1	OC43
KY967358.1	OC43
KY967359.1	OC43
KY967361.1	OC43
KY983585.1	OC43
LC315646.2	OC43
LC315648.2	OC43
MF374983.2	OC43
MF374985.2	OC43
MG197710.1	OC43
MG197713.1	OC43
MG197715.1	OC43
MG197716.1	OC43
MG197717.1	OC43
MG197722.1	OC43
MG197723.1	OC43
MG977444.1	OC43
MG977445.1	OC43
MG977451.1	OC43
MH121121.1	OC43
MK303619.1	OC43
MK303620.1	OC43
MK303621.1	OC43
MK303622.1	OC43
MK303623.1	OC43
MK303624.1	OC43
MN306041.1	OC43
MN306042.1	OC43
MN306053.1	OC43
MN310478.1	OC43
A_Alabama_WRAIR1235P_2009	Influenza_A_H1N1
A_Alaska_01_2009	Influenza_A_H1N1
A_Alaska_02_2008	Influenza_A_H1N1
A_Alaska_03_2008	Influenza_A_H1N1
A_Alaska_03_2009	Influenza_A_H1N1
A_Anhui_Baohe1514_2008	Influenza_A_H1N1
A_Anhui_Baohe186_2007	Influenza_A_H1N1
A_Anhui_Luyang171_2008	Influenza_A_H1N1
A_Aragon_RR-3207_2008	Influenza_A_H1N1
A_Argentina_110_2008	Influenza_A_H1N1
A_Argentina_18_2008	Influenza_A_H1N1
A_Argentina_204_2008	Influenza_A_H1N1
A_Argentina_284_2008	Influenza_A_H1N1
A_Argentina_295_2008	Influenza_A_H1N1
A_Argentina_303_2008	Influenza_A_H1N1
A_Argentina_307_2008	Influenza_A_H1N1
A_Argentina_4152_2008	Influenza_A_H1N1
A_Argentina_81_2008	Influenza_A_H1N1
A_Athens_41_2008	Influenza_A_H1N1
A_Auckland_579_2000	Influenza_A_H1N1
A_Auckland_580_2000	Influenza_A_H1N1
A_Auckland_581_2000	Influenza_A_H1N1
A_Auckland_582_2000	Influenza_A_H1N1
A_Auckland_584_2000	Influenza_A_H1N1
A_Auckland_585_2000	Influenza_A_H1N1
A_Auckland_586_2000	Influenza_A_H1N1
A_Auckland_587_2000	Influenza_A_H1N1
A_Auckland_590_2000	Influenza_A_H1N1
A_Auckland_591_2000	Influenza_A_H1N1
A_Auckland_595_2000	Influenza_A_H1N1
A_Auckland_597_2000	Influenza_A_H1N1
A_Auckland_605_2001	Influenza_A_H1N1
A_Auckland_606_2001	Influenza_A_H1N1
A_Auckland_619_2005	Influenza_A_H1N1
A_Baden-Wuerttemberg_3_2006	Influenza_A_H1N1
A_Baden-Wuerttemberg_4_2006	Influenza_A_H1N1
A_Baden-Wuerttemberg_5_2006	Influenza_A_H1N1
A_Bangladesh_0886_2007	Influenza_A_H1N1
A_Bangladesh_1009_2008	Influenza_A_H1N1
A_Bangladesh_2020_2008	Influenza_A_H1N1
A_Bangladesh_2276_2007	Influenza_A_H1N1
A_Bangladesh_3003_2008	Influenza_A_H1N1
A_Bangladesh_3896_2007	Influenza_A_H1N1
A_Bangladesh_5057_2007	Influenza_A_H1N1
A_Bangladesh_6023_2007	Influenza_A_H1N1
A_Bangladesh_6202_2007	Influenza_A_H1N1
A_Bangladesh_6666_2008	Influenza_A_H1N1
A_Bangladesh_9067_2008	Influenza_A_H1N1
A_Barcelona_00083_2008	Influenza_A_H1N1
A_Beijing-Huairou_1117_2008	Influenza_A_H1N1
A_Beijing-Xicheng_1278_2008	Influenza_A_H1N1
A_Beijing_Huairou166_2008	Influenza_A_H1N1
A_Beijing_Huairou190_2008	Influenza_A_H1N1
A_Beijing_Huairou53_2007	Influenza_A_H1N1
A_Beijing_Xicheng1112_2007	Influenza_A_H1N1
A_Beijing_Xuanwu1199_2008	Influenza_A_H1N1
A_Belem_241_2008	Influenza_A_H1N1
A_Belgium_G257_2008	Influenza_A_H1N1
A_Berlin_1_2008	Influenza_A_H1N1
A_Berlin_13_2006	Influenza_A_H1N1
A_Berlin_6_2006	Influenza_A_H1N1
A_Berlin_60_2005	Influenza_A_H1N1
A_Berlin_9_2006	Influenza_A_H1N1
A_Bogota_WRAIR0088N_2009	Influenza_A_H1N1
A_Boston_23_2009	Influenza_A_H1N1
A_Boston_26_2008	Influenza_A_H1N1
A_Boston_30_2009	Influenza_A_H1N1
A_Boston_36_2009	Influenza_A_H1N1
A_Boston_43_2009	Influenza_A_H1N1
A_Boston_48_2009	Influenza_A_H1N1
A_Boston_59_2009	Influenza_A_H1N1
A_Boston_6_2009	Influenza_A_H1N1
A_Boston_65_2009	Influenza_A_H1N1
A_Boston_70_2009	Influenza_A_H1N1
A_Boston_89_2009	Influenza_A_H1N1
A_Boston_91_2009	Influenza_A_H1N1
A_Brandenburg_1_2006	Influenza_A_H1N1
A_Brazil_1059_2008	Influenza_A_H1N1
A_Brazil_1067_2008	Influenza_A_H1N1
A_Brazil_1602_2008	Influenza_A_H1N1
A_Brazil_1633_2008	Influenza_A_H1N1
A_Brazil_1892_2008	Influenza_A_H1N1
A_Brazil_2410_2008	Influenza_A_H1N1
A_Brazil_504_2006	Influenza_A_H1N1
A_Brazil_529_2008	Influenza_A_H1N1
A_Brazil_5943_2008	Influenza_A_H1N1
A_Bremen_4_2005	Influenza_A_H1N1
A_Bremen_5_2005	Influenza_A_H1N1
A_Brisbane_1_2008	Influenza_A_H1N1
A_Brisbane_1_2009	Influenza_A_H1N1
A_Brisbane_10_2009	Influenza_A_H1N1
A_Brisbane_11_2009	Influenza_A_H1N1
A_Brisbane_12_2009	Influenza_A_H1N1
A_Brisbane_13_2009	Influenza_A_H1N1
A_Brisbane_59_2007	Influenza_A_H1N1
A_Bucuresti_134_2008	Influenza_A_H1N1
A_Bucuresti_136_2008	Influenza_A_H1N1
A_Bucuresti_229_2008	Influenza_A_H1N1
A_Bulgaria_155_2008	Influenza_A_H1N1
A_Busan_01_2009	Influenza_A_H1N1
A_California_02_2007	Influenza_A_H1N1
A_California_09_2006	Influenza_A_H1N1
A_California_10_2006	Influenza_A_H1N1
A_California_UR06-0125_2007	Influenza_A_H1N1
A_California_UR06-0440_2007	Influenza_A_H1N1
A_California_VRDL151_2009	Influenza_A_H1N1
A_California_VRDL153_2009	Influenza_A_H1N1
A_California_VRDL202_2009	Influenza_A_H1N1
A_California_VRDL220_2009	Influenza_A_H1N1
A_California_VRDL224_2009	Influenza_A_H1N1
A_California_VRDL252_2009	Influenza_A_H1N1
A_California_VRDL258_2009	Influenza_A_H1N1
A_California_VRDL281_2009	Influenza_A_H1N1
A_Cambodia_0371_2007	Influenza_A_H1N1
A_Cambodia_0374_2007	Influenza_A_H1N1
A_Cambodia_21_2007	Influenza_A_H1N1
A_Cambodia_365_2007	Influenza_A_H1N1
A_Cambodia_502_2007	Influenza_A_H1N1
A_Canterbury_01_2001	Influenza_A_H1N1
A_Canterbury_05_2001	Influenza_A_H1N1
A_Canterbury_08_2001	Influenza_A_H1N1
A_Canterbury_100_2000	Influenza_A_H1N1
A_Canterbury_106_2001	Influenza_A_H1N1
A_Canterbury_106_2004	Influenza_A_H1N1
A_Canterbury_119_2001	Influenza_A_H1N1
A_Canterbury_125_2001	Influenza_A_H1N1
A_Canterbury_126_2001	Influenza_A_H1N1
A_Canterbury_139_2001	Influenza_A_H1N1
A_Canterbury_144_2001	Influenza_A_H1N1
A_Canterbury_152_2001	Influenza_A_H1N1
A_Canterbury_153_2001	Influenza_A_H1N1
A_Canterbury_155_2001	Influenza_A_H1N1
A_Canterbury_16_2001	Influenza_A_H1N1
A_Canterbury_17_2001	Influenza_A_H1N1
A_Canterbury_19_2001	Influenza_A_H1N1
A_Canterbury_20_2001	Influenza_A_H1N1
A_Canterbury_21_2001	Influenza_A_H1N1
A_Canterbury_22_2001	Influenza_A_H1N1
A_Canterbury_23_2000	Influenza_A_H1N1
A_Canterbury_23_2001	Influenza_A_H1N1
A_Canterbury_24_2001	Influenza_A_H1N1
A_Canterbury_25_2001	Influenza_A_H1N1
A_Canterbury_26_2001	Influenza_A_H1N1
A_Canterbury_27_2000	Influenza_A_H1N1
A_Canterbury_27_2001	Influenza_A_H1N1
A_Canterbury_28_2000	Influenza_A_H1N1
A_Canterbury_29_2001	Influenza_A_H1N1
A_Canterbury_30_2000	Influenza_A_H1N1
A_Canterbury_30_2001	Influenza_A_H1N1
A_Canterbury_32_2000	Influenza_A_H1N1
A_Canterbury_33_2000	Influenza_A_H1N1
A_Canterbury_34_2000	Influenza_A_H1N1
A_Canterbury_34_2001	Influenza_A_H1N1
A_Canterbury_35_2001	Influenza_A_H1N1
A_Canterbury_36_2000	Influenza_A_H1N1
A_Canterbury_37_2000	Influenza_A_H1N1
A_Canterbury_40_2001	Influenza_A_H1N1
A_Canterbury_41_2000	Influenza_A_H1N1
A_Canterbury_41_2001	Influenza_A_H1N1
A_Canterbury_42_2001	Influenza_A_H1N1
A_Canterbury_43_2000	Influenza_A_H1N1
A_Canterbury_45_2001	Influenza_A_H1N1
A_Canterbury_47_2001	Influenza_A_H1N1
A_Canterbury_48_2000	Influenza_A_H1N1
A_Canterbury_48_2001	Influenza_A_H1N1
A_Canterbury_5_2000	Influenza_A_H1N1
A_Canterbury_51_2000	Influenza_A_H1N1
A_Canterbury_51_2001	Influenza_A_H1N1
A_Canterbury_53_2001	Influenza_A_H1N1
A_Canterbury_54_2000	Influenza_A_H1N1
A_Canterbury_54_2001	Influenza_A_H1N1
A_Canterbury_55_2000	Influenza_A_H1N1
A_Canterbury_57_2000	Influenza_A_H1N1
A_Canterbury_58_2000	Influenza_A_H1N1
A_Canterbury_58_2001	Influenza_A_H1N1
A_Canterbury_60_2000	Influenza_A_H1N1
A_Canterbury_60_2001	Influenza_A_H1N1
A_Canterbury_63_2000	Influenza_A_H1N1
A_Canterbury_63_2001	Influenza_A_H1N1
A_Canterbury_64_2001	Influenza_A_H1N1
A_Canterbury_65_2000	Influenza_A_H1N1
A_Canterbury_65_2001	Influenza_A_H1N1
A_Canterbury_66_2001	Influenza_A_H1N1
A_Canterbury_68_2001	Influenza_A_H1N1
A_Canterbury_69_2001	Influenza_A_H1N1
A_Canterbury_7_2000	Influenza_A_H1N1
A_Canterbury_70_2001	Influenza_A_H1N1
A_Canterbury_71_2001	Influenza_A_H1N1
A_Canterbury_72_2001	Influenza_A_H1N1
A_Canterbury_73_2001	Influenza_A_H1N1
A_Canterbury_74_2001	Influenza_A_H1N1
A_Canterbury_76_2000	Influenza_A_H1N1
A_Canterbury_76_2001	Influenza_A_H1N1
A_Canterbury_78_2000	Influenza_A_H1N1
A_Canterbury_79_2000	Influenza_A_H1N1
A_Canterbury_79_2001	Influenza_A_H1N1
A_Canterbury_8_2000	Influenza_A_H1N1
A_Canterbury_87_2000	Influenza_A_H1N1
A_Canterbury_9_2000	Influenza_A_H1N1
A_Canterbury_95_2000	Influenza_A_H1N1
A_Charlottesville_6_2001	Influenza_A_H1N1
A_Christchurch_20_2008	Influenza_A_H1N1
A_Chungbuk_4448_2008	Influenza_A_H1N1
A_Chungnam_2463_2007	Influenza_A_H1N1
A_Colombia_11730_2008	Influenza_A_H1N1
A_Colorado_UR06-0496_2007	Influenza_A_H1N1
A_Colorado_UR06-0498_2007	Influenza_A_H1N1
A_Constanta_114_2008	Influenza_A_H1N1
A_Coyhaique_10459_2008	Influenza_A_H1N1
A_Cusco_WRAIR1730P_2008	Influenza_A_H1N1
A_DaNang_DN238_2008	Influenza_A_H1N1
A_DaNang_DN302_2008	Influenza_A_H1N1
A_DaNang_DN329_2008	Influenza_A_H1N1
A_DaNang_DN345_2008	Influenza_A_H1N1
A_DaNang_DN365_2008	Influenza_A_H1N1
A_DaNang_DN431_2008	Influenza_A_H1N1
A_DaNang_DN432_2008	Influenza_A_H1N1
A_DaNang_DN467_2008	Influenza_A_H1N1
A_Darwin_2_2008	Influenza_A_H1N1
A_Darwin_3_2008	Influenza_A_H1N1
A_Denmark_11_2001	Influenza_A_H1N1
A_Denmark_11_2005	Influenza_A_H1N1
A_Denmark_110_2005	Influenza_A_H1N1
A_Denmark_116_2005	Influenza_A_H1N1
A_Denmark_122_2008	Influenza_A_H1N1
A_Denmark_15_2004	Influenza_A_H1N1
A_Denmark_16_2001	Influenza_A_H1N1
A_Denmark_16_2004	Influenza_A_H1N1
A_Denmark_17_2004	Influenza_A_H1N1
A_Denmark_20_2001	Influenza_A_H1N1
A_Denmark_22_2005	Influenza_A_H1N1
A_Denmark_22_2007	Influenza_A_H1N1
A_Denmark_226_2005	Influenza_A_H1N1
A_Denmark_3_2001	Influenza_A_H1N1
A_Denmark_3_2005	Influenza_A_H1N1
A_Denmark_33_2005	Influenza_A_H1N1
A_Denmark_36_2001	Influenza_A_H1N1
A_Denmark_40_2000	Influenza_A_H1N1
A_Denmark_47_2006	Influenza_A_H1N1
A_Denmark_48_2006	Influenza_A_H1N1
A_Denmark_49_2006	Influenza_A_H1N1
A_Denmark_54_2005	Influenza_A_H1N1
A_Denmark_79_2005	Influenza_A_H1N1
A_Dunedin_2_2000	Influenza_A_H1N1
A_Ecuador_10491_2006	Influenza_A_H1N1
A_Ecuador_10568_2006	Influenza_A_H1N1
A_Ecuador_10807_2006	Influenza_A_H1N1
A_Ecuador_10910_2006	Influenza_A_H1N1
A_Ecuador_5179_2008	Influenza_A_H1N1
A_Ecuador_5961_2008	Influenza_A_H1N1
A_England_26_2008	Influenza_A_H1N1
A_England_493_2006	Influenza_A_H1N1
A_England_494_2006	Influenza_A_H1N1
A_England_545_2007	Influenza_A_H1N1
A_England_557_2007	Influenza_A_H1N1
A_England_593_2006	Influenza_A_H1N1
A_England_594_2006	Influenza_A_H1N1
A_England_654_2007	Influenza_A_H1N1
A_England_684_2007	Influenza_A_H1N1
A_Finland_3_2007	Influenza_A_H1N1
A_Finland_4_2007	Influenza_A_H1N1
A_Florida_02_2008	Influenza_A_H1N1
A_Florida_06_2008	Influenza_A_H1N1
A_Florida_08_2006	Influenza_A_H1N1
A_Florida_09_2006	Influenza_A_H1N1
A_Florida_15_2007	Influenza_A_H1N1
A_Florida_18_2008	Influenza_A_H1N1
A_Florida_21_2008	Influenza_A_H1N1
A_Florida_25_2008	Influenza_A_H1N1
A_Florida_3_2006	Influenza_A_H1N1
A_Fujian-Gulou_1292_2009	Influenza_A_H1N1
A_Fukushima_141_2006	Influenza_A_H1N1
A_Gansu-Chengguan_1798_2008	Influenza_A_H1N1
A_Gansu-Chengguan_1933_2009	Influenza_A_H1N1
A_Gansu-Qingshui_31_2008	Influenza_A_H1N1
A_Gansu_Chengguan1129_2007	Influenza_A_H1N1
A_Gansu_Chengguan1712_2006	Influenza_A_H1N1
A_Georgia_05_2008	Influenza_A_H1N1
A_Georgia_08_2008	Influenza_A_H1N1
A_Guangdong-Futian_139_2009	Influenza_A_H1N1
A_Guangdong-Zhuangzuyaozuzizhi_51_2009	Influenza_A_H1N1
A_Guangdong_217_2008	Influenza_A_H1N1
A_Guangdong_220_2008	Influenza_A_H1N1
A_Guangdong_275_2008	Influenza_A_H1N1
A_Guangdong_283_2008	Influenza_A_H1N1
A_Guangdong_320_2008	Influenza_A_H1N1
A_Guangdong_326_2008	Influenza_A_H1N1
A_Guangdong_341_2008	Influenza_A_H1N1
A_Guangdong_474_2008	Influenza_A_H1N1
A_Guangzhou_1561_2006	Influenza_A_H1N1
A_Guangzhou_1684_2006	Influenza_A_H1N1
A_Guangzhou_483_2006	Influenza_A_H1N1
A_Guangzhou_506_2006	Influenza_A_H1N1
A_Guangzhou_555_2006	Influenza_A_H1N1
A_Guangzhou_657_2006	Influenza_A_H1N1
A_Guangzhou_665_2006	Influenza_A_H1N1
A_Gunma_07G002_2008	Influenza_A_H1N1
A_Gunma_07G006_2008	Influenza_A_H1N1
A_Gunma_08G006_2009	Influenza_A_H1N1
A_Guyane_31_2007	Influenza_A_H1N1
A_Guyane_8190_2008	Influenza_A_H1N1
A_Gyeongnam_1890_2008	Influenza_A_H1N1
A_Gyeongnam_4504_2007	Influenza_A_H1N1
A_Gyeongnam_4516_2007	Influenza_A_H1N1
A_Gyeongnam_4517_2007	Influenza_A_H1N1
A_HaNoi_2017_2001	Influenza_A_H1N1
A_HaNoi_2143_2001	Influenza_A_H1N1
A_HaNoi_2253_2001	Influenza_A_H1N1
A_HaNoi_2476_2001	Influenza_A_H1N1
A_HaNoi_2480_2001	Influenza_A_H1N1
A_HaNoi_2532_2001	Influenza_A_H1N1
A_HaNoi_2546_2002	Influenza_A_H1N1
A_HaNoi_2704_2002	Influenza_A_H1N1
A_HaNoi_ARI172_2003	Influenza_A_H1N1
A_HaNoi_ARI36_2003	Influenza_A_H1N1
A_HaNoi_BM857_2003	Influenza_A_H1N1
A_HaNoi_BM898_2003	Influenza_A_H1N1
A_HaNoi_BM959_2003	Influenza_A_H1N1
A_HaNoi_BT241_2008	Influenza_A_H1N1
A_HaNoi_HN1004_2003	Influenza_A_H1N1
A_HaNoi_HN719_2003	Influenza_A_H1N1
A_HaNoi_HN867_2003	Influenza_A_H1N1
A_HaNoi_N229_2008	Influenza_A_H1N1
A_HaNoi_Q421_2006	Influenza_A_H1N1
A_HaNoi_Q555_2006	Influenza_A_H1N1
A_HaNoi_Q580_2006	Influenza_A_H1N1
A_HaNoi_Q591_2006	Influenza_A_H1N1
A_HaNoi_TX200_2008	Influenza_A_H1N1
A_HaNoi_TX222_2008	Influenza_A_H1N1
A_HaNoi_TX233_2008	Influenza_A_H1N1
A_Hamburg_1_2005	Influenza_A_H1N1
A_Hanoi_ISBM31_2005	Influenza_A_H1N1
A_Hanoi_Q137_2006	Influenza_A_H1N1
A_Hanoi_Q177_2006	Influenza_A_H1N1
A_Hebei-Xinhua_1171_2008	Influenza_A_H1N1
A_Hebei_Nanshi1256_2006	Influenza_A_H1N1
A_Hebei_Xinshi187_2007	Influenza_A_H1N1
A_Hebei_Yuhua111_2007	Influenza_A_H1N1
A_Hebei_Yuhua118_2007	Influenza_A_H1N1
A_Heilongijang-Jianhua_124_2009	Influenza_A_H1N1
A_Heilongjiang-Daoli_187_2008	Influenza_A_H1N1
A_Heilongjiang-Daowai_110_2008	Influenza_A_H1N1
A_Heilongjiang_Daoli13_2007	Influenza_A_H1N1
A_Heilongjiang_Nangang15_2007	Influenza_A_H1N1
A_Hessen_4_2005	Influenza_A_H1N1
A_Hiroshima_37_2001	Influenza_A_H1N1
A_HoChiMinh_HCM395_2006	Influenza_A_H1N1
A_HoChiMinh_HCM526_2006	Influenza_A_H1N1
A_HoChiMinh_HCM554_2006	Influenza_A_H1N1
A_HoChiMinh_HCM639_2006	Influenza_A_H1N1
A_Hokkaido_07H007_2007	Influenza_A_H1N1
A_Hokkaido_08H024_2009	Influenza_A_H1N1
A_Hong-Kong_128_2008	Influenza_A_H1N1
A_Hong-Kong_132_2008	Influenza_A_H1N1
A_Hong-Kong_1363_2008	Influenza_A_H1N1
A_Hong-Kong_1492_2008	Influenza_A_H1N1
A_Hong-Kong_1555_2008	Influenza_A_H1N1
A_Hong-Kong_17_2008	Influenza_A_H1N1
A_Hong-Kong_175_2008	Influenza_A_H1N1
A_Hong-Kong_179_2008	Influenza_A_H1N1
A_Hong-Kong_1794_2008	Influenza_A_H1N1
A_Hong-Kong_1870_2008	Influenza_A_H1N1
A_Hong-Kong_1975_2009	Influenza_A_H1N1
A_Hong-Kong_1987_2009	Influenza_A_H1N1
A_Hong-Kong_1988_2009	Influenza_A_H1N1
A_Hong-Kong_1993_2009	Influenza_A_H1N1
A_Hong-Kong_2387_2007	Influenza_A_H1N1
A_Hong-Kong_2613_2007	Influenza_A_H1N1
A_Hong-Kong_3195_2008	Influenza_A_H1N1
A_Hong-Kong_3212_2008	Influenza_A_H1N1
A_Hong-Kong_3216_2008	Influenza_A_H1N1
A_Hong-Kong_349_2008	Influenza_A_H1N1
A_Hong-Kong_36_2008	Influenza_A_H1N1
A_Hong-Kong_41_2008	Influenza_A_H1N1
A_Hong-Kong_4703_2007	Influenza_A_H1N1
A_Hong-Kong_4760_2007	Influenza_A_H1N1
A_Hong-Kong_4766_2007	Influenza_A_H1N1
A_Hong-Kong_549_2008	Influenza_A_H1N1
A_Hong-Kong_690_2008	Influenza_A_H1N1
A_Hong-Kong_70_2009	Influenza_A_H1N1
A_Hong-Kong_84_2009	Influenza_A_H1N1
A_Hong-Kong_948_2006	Influenza_A_H1N1
A_HongKong_CUHK-13003_2002	Influenza_A_H1N1
A_Hong_Kong_H090_682_V1_2009	Influenza_A_H1N1
A_Hong_Kong_H090_718_V1_2009	Influenza_A_H1N1
A_Hong_Kong_H090_744_V1_2009	Influenza_A_H1N1
A_Hong_Kong_H090_766_V1_2009	Influenza_A_H1N1
A_Hubei-Wujiagang_133_2009	Influenza_A_H1N1
A_Hubei-Wujiagang_138_2009	Influenza_A_H1N1
A_Hubeiwujiagang_1143_2006	Influenza_A_H1N1
A_Hue_H257_2008	Influenza_A_H1N1
A_Hue_H259_2008	Influenza_A_H1N1
A_Hue_H274_2008	Influenza_A_H1N1
A_Hue_H339_2008	Influenza_A_H1N1
A_Hue_H354_2008	Influenza_A_H1N1
A_Hue_H386_2008	Influenza_A_H1N1
A_Hue_H396_2008	Influenza_A_H1N1
A_Hue_H400_2008	Influenza_A_H1N1
A_Hue_H409_2008	Influenza_A_H1N1
A_Hue_H423_2008	Influenza_A_H1N1
A_Hue_H433_2008	Influenza_A_H1N1
A_Hue_H436_2008	Influenza_A_H1N1
A_Hue_H442_2008	Influenza_A_H1N1
A_Hue_H445_2008	Influenza_A_H1N1
A_Hue_H485_2008	Influenza_A_H1N1
A_Hunan_Furong1295_2008	Influenza_A_H1N1
A_Hungary_13_2008	Influenza_A_H1N1
A_Hyogo_07K030_2007	Influenza_A_H1N1
A_Iasi_144_2008	Influenza_A_H1N1
A_Iasi_145_2008	Influenza_A_H1N1
A_Illinois_01_2006	Influenza_A_H1N1
A_Illinois_06_2008	Influenza_A_H1N1
A_Illinois_10_2007	Influenza_A_H1N1
A_Illinois_15_2007	Influenza_A_H1N1
A_Illinois_UR06-0146_2007	Influenza_A_H1N1
A_Illinois_UR06-0376_2007	Influenza_A_H1N1
A_Incheon_2583_2007	Influenza_A_H1N1
A_Incheon_2596_2007	Influenza_A_H1N1
A_Incheon_2647_2007	Influenza_A_H1N1
A_Incheon_4542_2008	Influenza_A_H1N1
A_India_3245_2006	Influenza_A_H1N1
A_India_3248_2006	Influenza_A_H1N1
A_India_34980_2006	Influenza_A_H1N1
A_India_3593_2007	Influenza_A_H1N1
A_India_7308_2008	Influenza_A_H1N1
A_India_7311_2008	Influenza_A_H1N1
A_India_9039_2008	Influenza_A_H1N1
A_Indiana_03_2009	Influenza_A_H1N1
A_Indiana_08_2006	Influenza_A_H1N1
A_Iowa_02_2006	Influenza_A_H1N1
A_Japan_763_2008	Influenza_A_H1N1
A_Japan_AF07_2008	Influenza_A_H1N1
A_Japan_WRAIR1054P_2009	Influenza_A_H1N1
A_Japan_WRAIR1226P_2009	Influenza_A_H1N1
A_Japan_WRAIR1230P_2009	Influenza_A_H1N1
A_Jeju_2818_2007	Influenza_A_H1N1
A_Jeonbuk_2641_2007	Influenza_A_H1N1
A_Jilin-Chaoyang_157_2009	Influenza_A_H1N1
A_Jilin-Chuanying_1318_2008	Influenza_A_H1N1
A_Jilin-Nanguan_1107_2008	Influenza_A_H1N1
A_Jilin_Chaoyang1108_2007	Influenza_A_H1N1
A_Jilin_Chaoyang1188_2008	Influenza_A_H1N1
A_Jilin_Chaoyang1258_2008	Influenza_A_H1N1
A_Jilin_Chuanying1181_2006	Influenza_A_H1N1
A_Jilin_Zhenlai177_2007	Influenza_A_H1N1
A_Jilin_Zhenlai190_2007	Influenza_A_H1N1
A_Kawasaki_173_2001	Influenza_A_H1N1
A_Kawasaki_UTK_4_2009	Influenza_A_H1N1
A_Kentucky_04_2009	Influenza_A_H1N1
A_Kentucky_UR06-0007_2006	Influenza_A_H1N1
A_Kentucky_UR06-0010_2006	Influenza_A_H1N1
A_Kentucky_UR06-0057_2007	Influenza_A_H1N1
A_Kentucky_UR06-0069_2007	Influenza_A_H1N1
A_Kentucky_UR06-0128_2007	Influenza_A_H1N1
A_Kentucky_UR06-0183_2007	Influenza_A_H1N1
A_Kentucky_UR06-0401_2007	Influenza_A_H1N1
A_Kentucky_UR06-0449_2007	Influenza_A_H1N1
A_KhanhHoa_KH161_2008	Influenza_A_H1N1
A_KhanhHoa_KH321_2008	Influenza_A_H1N1
A_KhanhHoa_KH38_2008	Influenza_A_H1N1
A_KhanhHoa_KH57_2008	Influenza_A_H1N1
A_Kiev_245_2008	Influenza_A_H1N1
A_Kiev_313_2008	Influenza_A_H1N1
A_Kiev_49_2008	Influenza_A_H1N1
A_Korea_122_2009	Influenza_A_H1N1
A_Korea_269_2008	Influenza_A_H1N1
A_Korea_6612_2007	Influenza_A_H1N1
A_Korea_7721_2008	Influenza_A_H1N1
A_Korea_94_2009	Influenza_A_H1N1
A_Kyoto_07K303_2008	Influenza_A_H1N1
A_Kyoto_07K316_2008	Influenza_A_H1N1
A_Kyoto_07K454_2008	Influenza_A_H1N1
A_Kyoto_08K056_2009	Influenza_A_H1N1
A_Latvia_1-938_2008	Influenza_A_H1N1
A_Liaoning-Heping_1103_2008	Influenza_A_H1N1
A_Liaoning-Huanggu_1144_2009	Influenza_A_H1N1
A_Liaoning_Huanggu1183_2007	Influenza_A_H1N1
A_Liaoning_Xigang135_2007	Influenza_A_H1N1
A_Liaoning_Xigang149_2007	Influenza_A_H1N1
A_Lisbon_3_2008	Influenza_A_H1N1
A_LongAn_HCM504_2006	Influenza_A_H1N1
A_LongAn_HCM665_2006	Influenza_A_H1N1
A_Luhansk_18_2008	Influenza_A_H1N1
A_Lyon_1249_2007	Influenza_A_H1N1
A_Lyon_1337_2007	Influenza_A_H1N1
A_Lyon_1350_2007	Influenza_A_H1N1
A_Lyon_1388_2007	Influenza_A_H1N1
A_Macau_1468_2008	Influenza_A_H1N1
A_Macau_1796_2008	Influenza_A_H1N1
A_Macau_229_2008	Influenza_A_H1N1
A_Macau_382_2008	Influenza_A_H1N1
A_Macau_406_2008	Influenza_A_H1N1
A_Malaysia_1076_2008	Influenza_A_H1N1
A_Malaysia_1652509_2006	Influenza_A_H1N1
A_Malaysia_1686034_2006	Influenza_A_H1N1
A_Malaysia_1702_2008	Influenza_A_H1N1
A_Malaysia_1706215_2007	Influenza_A_H1N1
A_Malaysia_1715991_2007	Influenza_A_H1N1
A_Malaysia_1718249_2007	Influenza_A_H1N1
A_Malaysia_1718958_2007	Influenza_A_H1N1
A_Malaysia_1758994_2007	Influenza_A_H1N1
A_Malaysia_1788397_2007	Influenza_A_H1N1
A_Malaysia_1794173_2007	Influenza_A_H1N1
A_Malaysia_1798564_2007	Influenza_A_H1N1
A_Malaysia_1811552_2007	Influenza_A_H1N1
A_Malaysia_1823766_2007	Influenza_A_H1N1
A_Malaysia_1828663_2007	Influenza_A_H1N1
A_Malaysia_1842338_2007	Influenza_A_H1N1
A_Malaysia_1882831_2007	Influenza_A_H1N1
A_Malaysia_1887206_2007	Influenza_A_H1N1
A_Malaysia_1999752_2008	Influenza_A_H1N1
A_Malaysia_2089302_2009	Influenza_A_H1N1
A_Malaysia_2095797_2008	Influenza_A_H1N1
A_Malaysia_2104192_2008	Influenza_A_H1N1
A_Malaysia_2132379_2008	Influenza_A_H1N1
A_Malaysia_2143035_2009	Influenza_A_H1N1
A_Malaysia_2155235_2009	Influenza_A_H1N1
A_Malaysia_2156486_2009	Influenza_A_H1N1
A_Malaysia_25531_2003	Influenza_A_H1N1
A_Malaysia_25750_2003	Influenza_A_H1N1
A_Malaysia_25862_2003	Influenza_A_H1N1
A_Malaysia_30025_2004	Influenza_A_H1N1
A_Malaysia_32110_2005	Influenza_A_H1N1
A_Malaysia_32151_2005	Influenza_A_H1N1
A_Malaysia_32217_2005	Influenza_A_H1N1
A_Malaysia_33132_2005	Influenza_A_H1N1
A_Malaysia_33166_2005	Influenza_A_H1N1
A_Malaysia_34291_2006	Influenza_A_H1N1
A_Malaysia_34450_2006	Influenza_A_H1N1
A_Malaysia_35164_2006	Influenza_A_H1N1
A_Malaysia_35405_2006	Influenza_A_H1N1
A_Maracay_WRAIR1729P_2008	Influenza_A_H1N1
A_Maryland_05_2008	Influenza_A_H1N1
A_Massachusetts_12_2008	Influenza_A_H1N1
A_Medellin_WRAIR1297P_2008	Influenza_A_H1N1
A_Memphis_07_2008	Influenza_A_H1N1
A_Memphis_1_2001	Influenza_A_H1N1
A_Memphis_15_2000	Influenza_A_H1N1
A_Memphis_6_2001	Influenza_A_H1N1
A_Memphis_6_2003	Influenza_A_H1N1
A_Memphis_7_2001	Influenza_A_H1N1
A_Memphis_8_2001	Influenza_A_H1N1
A_Michigan_05_2008	Influenza_A_H1N1
A_Michigan_1_2003	Influenza_A_H1N1
A_Michigan_10_2008	Influenza_A_H1N1
A_Michigan_4_2003	Influenza_A_H1N1
A_Michigan_5_2003	Influenza_A_H1N1
A_Michigan_6_2003	Influenza_A_H1N1
A_Michigan_UR06-0015_2006	Influenza_A_H1N1
A_Minnesota_17_2006	Influenza_A_H1N1
A_Minnesota_23_2007	Influenza_A_H1N1
A_Minnesota_33_2008	Influenza_A_H1N1
A_Mississippi_02_2006	Influenza_A_H1N1
A_Mississippi_UR06-0014_2006	Influenza_A_H1N1
A_Mississippi_UR06-0145_2007	Influenza_A_H1N1
A_Missouri_06_2008	Influenza_A_H1N1
A_Morioka_1_2005	Influenza_A_H1N1
A_Morioka_17_2002	Influenza_A_H1N1
A_Morioka_21_2005	Influenza_A_H1N1
A_Morioka_27_2002	Influenza_A_H1N1
A_Morioka_3_2005	Influenza_A_H1N1
A_Morioka_4_2005	Influenza_A_H1N1
A_Morioka_5_2005	Influenza_A_H1N1
A_Morioka_7_2005	Influenza_A_H1N1
A_Nagasaki_07N005_2008	Influenza_A_H1N1
A_Nagasaki_07N011_2008	Influenza_A_H1N1
A_Nagasaki_07N020_2008	Influenza_A_H1N1
A_Nagasaki_07N035_2008	Influenza_A_H1N1
A_Nagasaki_08N006_2009	Influenza_A_H1N1
A_Nebraska_01_2008	Influenza_A_H1N1
A_Nebraska_01_2009	Influenza_A_H1N1
A_Nebraska_07_2008	Influenza_A_H1N1
A_Neimenggu-Huimin_1172_2008	Influenza_A_H1N1
A_Neimenggu-Saihan_177_2008	Influenza_A_H1N1
A_Neimenggu_Huimin129_2007	Influenza_A_H1N1
A_Neimenggu_Kundulun11_2007	Influenza_A_H1N1
A_Nepal_4606_2007	Influenza_A_H1N1
A_Nepal_4715_2007	Influenza_A_H1N1
A_Netherlands_26_2007	Influenza_A_H1N1
A_Netherlands_345_2007	Influenza_A_H1N1
A_New-Caledonia_2_2008	Influenza_A_H1N1
A_New-Caledonia_6_2008	Influenza_A_H1N1
A_New-Jersey_03_2008	Influenza_A_H1N1
A_New-Jersey_04_2008	Influenza_A_H1N1
A_New-Jersey_09_2008	Influenza_A_H1N1
A_New-Jersey_10_2008	Influenza_A_H1N1
A_New-Jersey_30_2008	Influenza_A_H1N1
A_New-Jersey_32_2008	Influenza_A_H1N1
A_New-Jersey_WRAIR1120P_2009	Influenza_A_H1N1
A_New-South-Wales_26_2000	Influenza_A_H1N1
A_New-South-Wales_30_2000	Influenza_A_H1N1
A_New-York_01_2009	Influenza_A_H1N1
A_New-York_205_2001	Influenza_A_H1N1
A_New-York_208_2001	Influenza_A_H1N1
A_New-York_212_2001	Influenza_A_H1N1
A_New-York_220_2002	Influenza_A_H1N1
A_New-York_221_2003	Influenza_A_H1N1
A_New-York_222_2003	Influenza_A_H1N1
A_New-York_223_2003	Influenza_A_H1N1
A_New-York_227_2003	Influenza_A_H1N1
A_New-York_228_2003	Influenza_A_H1N1
A_New-York_230_2003	Influenza_A_H1N1
A_New-York_233_2000	Influenza_A_H1N1
A_New-York_234_2000	Influenza_A_H1N1
A_New-York_235_2001	Influenza_A_H1N1
A_New-York_239_2001	Influenza_A_H1N1
A_New-York_241_2001	Influenza_A_H1N1
A_New-York_242_2001	Influenza_A_H1N1
A_New-York_246_2001	Influenza_A_H1N1
A_New-York_26_2006	Influenza_A_H1N1
A_New-York_281_2001	Influenza_A_H1N1
A_New-York_291_2002	Influenza_A_H1N1
A_New-York_292_2003	Influenza_A_H1N1
A_New-York_293_2003	Influenza_A_H1N1
A_New-York_302_2001	Influenza_A_H1N1
A_New-York_303_2001	Influenza_A_H1N1
A_New-York_305_2001	Influenza_A_H1N1
A_New-York_306_2001	Influenza_A_H1N1
A_New-York_308_2001	Influenza_A_H1N1
A_New-York_309_2001	Influenza_A_H1N1
A_New-York_310_2001	Influenza_A_H1N1
A_New-York_312_2001	Influenza_A_H1N1
A_New-York_341_2001	Influenza_A_H1N1
A_New-York_342_2001	Influenza_A_H1N1
A_New-York_343_2001	Influenza_A_H1N1
A_New-York_344_2001	Influenza_A_H1N1
A_New-York_345_2001	Influenza_A_H1N1
A_New-York_346_2001	Influenza_A_H1N1
A_New-York_348_2003	Influenza_A_H1N1
A_New-York_350_2003	Influenza_A_H1N1
A_New-York_399_2003	Influenza_A_H1N1
A_New-York_441_2001	Influenza_A_H1N1
A_New-York_442_2001	Influenza_A_H1N1
A_New-York_443_2001	Influenza_A_H1N1
A_New-York_444_2001	Influenza_A_H1N1
A_New-York_445_2001	Influenza_A_H1N1
A_New-York_446_2001	Influenza_A_H1N1
A_New-York_447_2001	Influenza_A_H1N1
A_New-York_483_2003	Influenza_A_H1N1
A_New-York_484_2003	Influenza_A_H1N1
A_New-York_486_2003	Influenza_A_H1N1
A_New-York_488_2003	Influenza_A_H1N1
A_New-York_493_2003	Influenza_A_H1N1
A_New-York_494_2002	Influenza_A_H1N1
A_New-York_496_2003	Influenza_A_H1N1
A_New-York_497_2003	Influenza_A_H1N1
A_New-York_UR06-0134_2007	Influenza_A_H1N1
A_New_York_08_1253_2008	Influenza_A_H1N1
A_New_York_3150_2009	Influenza_A_H1N1
A_New_York_3768_2009	Influenza_A_H1N1
A_New_York_8_2006	Influenza_A_H1N1
A_Niedersachsen_191_2005	Influenza_A_H1N1
A_Niedersachsen_192_2005	Influenza_A_H1N1
A_Niedersachsen_202_2005	Influenza_A_H1N1
A_Niedersachsen_217_2005	Influenza_A_H1N1
A_Niedersachsen_218_2005	Influenza_A_H1N1
A_Niedersachsen_4_2006	Influenza_A_H1N1
A_Niedersachsen_5_2006	Influenza_A_H1N1
A_Niigata_07F102_2008	Influenza_A_H1N1
A_Niigata_07F125_2008	Influenza_A_H1N1
A_Niigata_07F191_2008	Influenza_A_H1N1
A_Niigata_08F031_2009	Influenza_A_H1N1
A_Niigata_08F093_2009	Influenza_A_H1N1
A_Niigata_08F188_2009	Influenza_A_H1N1
A_Niigata_F95_2007	Influenza_A_H1N1
A_Ningxia-Xingqing_1266_2008	Influenza_A_H1N1
A_Nordrhein-Westfalen_6_2005	Influenza_A_H1N1
A_North-Carolina_02_2008	Influenza_A_H1N1
A_North-Carolina_02_2009	Influenza_A_H1N1
A_North-Carolina_03_2009	Influenza_A_H1N1
A_North-Carolina_05_2008	Influenza_A_H1N1
A_North-Carolina_10_2006	Influenza_A_H1N1
A_North-Carolina_UR06-0011_2006	Influenza_A_H1N1
A_North-Dakota_01_2008	Influenza_A_H1N1
A_North-Dakota_03_2009	Influenza_A_H1N1
A_Norway_1261_2007	Influenza_A_H1N1
A_Norway_1629_2007	Influenza_A_H1N1
A_Norway_1630_2007	Influenza_A_H1N1
A_Norway_1651_2007	Influenza_A_H1N1
A_Norway_166_2008	Influenza_A_H1N1
A_Norway_167_2008	Influenza_A_H1N1
A_Norway_168_2008	Influenza_A_H1N1
A_Norway_1684_2007	Influenza_A_H1N1
A_Norway_1687_2007	Influenza_A_H1N1
A_Norway_169_2008	Influenza_A_H1N1
A_Norway_1701_2007	Influenza_A_H1N1
A_Norway_171_2008	Influenza_A_H1N1
A_Norway_1729_2007	Influenza_A_H1N1
A_Norway_1730_2007	Influenza_A_H1N1
A_Norway_1731_2007	Influenza_A_H1N1
A_Norway_1735_2007	Influenza_A_H1N1
A_Norway_1736_2007	Influenza_A_H1N1
A_Norway_1739_2007	Influenza_A_H1N1
A_Norway_1743_2007	Influenza_A_H1N1
A_Norway_1745_2007	Influenza_A_H1N1
A_Norway_1747_2007	Influenza_A_H1N1
A_Norway_1758_2007	Influenza_A_H1N1
A_Norway_181_2008	Influenza_A_H1N1
A_Norway_199_2008	Influenza_A_H1N1
A_Norway_2159_2006	Influenza_A_H1N1
A_Norway_243_2008	Influenza_A_H1N1
A_Norway_256_2008	Influenza_A_H1N1
A_Norway_30_2008	Influenza_A_H1N1
A_Norway_365_2008	Influenza_A_H1N1
A_Norway_38_2008	Influenza_A_H1N1
A_Norway_478_2008	Influenza_A_H1N1
A_Norway_50_2008	Influenza_A_H1N1
A_Norway_76_2008	Influenza_A_H1N1
A_Nyiregyhaza_01_2007	Influenza_A_H1N1
A_Ohio_01_2009	Influenza_A_H1N1
A_Ohio_04_2006	Influenza_A_H1N1
A_Ohio_05_2006	Influenza_A_H1N1
A_Ohio_06_2009	Influenza_A_H1N1
A_Ohio_UR06-0178_2007	Influenza_A_H1N1
A_Ohio_UR06-0325_2007	Influenza_A_H1N1
A_Ohio_UR06-0341_2007	Influenza_A_H1N1
A_Ohio_UR06-0394_2007	Influenza_A_H1N1
A_Ohio_UR06-0465_2007	Influenza_A_H1N1
A_Ohio_UR06-0518_2007	Influenza_A_H1N1
A_Oklahoma_02_2008	Influenza_A_H1N1
A_Oregon_07_2007	Influenza_A_H1N1
A_Oregon_UR06-0185_2007	Influenza_A_H1N1
A_Otago_5_2005	Influenza_A_H1N1
A_Paris_1093_2009	Influenza_A_H1N1
A_Paris_1704_2009	Influenza_A_H1N1
A_Parma_34_2008	Influenza_A_H1N1
A_Pennsylvania_01_2009	Influenza_A_H1N1
A_Pennsylvania_02_2008	Influenza_A_H1N1
A_Pennsylvania_08_2006	Influenza_A_H1N1
A_Pennsylvania_12_2008	Influenza_A_H1N1
A_Perth_1_2009	Influenza_A_H1N1
A_Perth_200_2008	Influenza_A_H1N1
A_Perth_205_2008	Influenza_A_H1N1
A_Perth_207_2008	Influenza_A_H1N1
A_Perth_33_2008	Influenza_A_H1N1
A_Perth_46_2008	Influenza_A_H1N1
A_Perth_81_2008	Influenza_A_H1N1
A_Perth_84_2008	Influenza_A_H1N1
A_Peru_1169_2007	Influenza_A_H1N1
A_Peru_3909_2008	Influenza_A_H1N1
A_Peru_5007_2008	Influenza_A_H1N1
A_Peru_WRAIR1295P_2007	Influenza_A_H1N1
A_Peru_WRAIR1296P_2007	Influenza_A_H1N1
A_Peru_WRAIR1298P_2007	Influenza_A_H1N1
A_Peru_WRAIR1299P_2007	Influenza_A_H1N1
A_Peru_WRAIR1300P_2007	Influenza_A_H1N1
A_Peru_WRAIR1310P_2007	Influenza_A_H1N1
A_Peru_WRAIR1311P_2007	Influenza_A_H1N1
A_Peru_WRAIR1376P_2007	Influenza_A_H1N1
A_Peru_WRAIR1377P_2007	Influenza_A_H1N1
A_Peru_WRAIR1378P_2007	Influenza_A_H1N1
A_Peru_WRAIR1505P_2007	Influenza_A_H1N1
A_Peru_WRAIR1509P_2007	Influenza_A_H1N1
A_Philippines_1159_2008	Influenza_A_H1N1
A_Philippines_15_2009	Influenza_A_H1N1
A_Philippines_1619_2007	Influenza_A_H1N1
A_Philippines_3914_2008	Influenza_A_H1N1
A_Philippines_3983_2008	Influenza_A_H1N1
A_Philippines_4004_2008	Influenza_A_H1N1
A_Philippines_WRAIR1736P_2006	Influenza_A_H1N1
A_Piura_WRAIR1699P_2008	Influenza_A_H1N1
A_Piura_WRAIR1700P_2009	Influenza_A_H1N1
A_Piura_WRAIR1708P_2009	Influenza_A_H1N1
A_Pucallpa_WRAIR1704P_2009	Influenza_A_H1N1
A_Pucallpa_WRAIR1709P_2009	Influenza_A_H1N1
A_Rheinland-Pfalz_1_2006	Influenza_A_H1N1
A_Rheinland-Pfalz_58_2005	Influenza_A_H1N1
A_Sachsen_14_2005	Influenza_A_H1N1
A_Santa_Cruz_WRAIR1706P_2008	Influenza_A_H1N1
A_Santiago_1412_2008	Influenza_A_H1N1
A_Santiago_4689_2008	Influenza_A_H1N1
A_Santiago_5087_2008	Influenza_A_H1N1
A_Santiago_5248_2008	Influenza_A_H1N1
A_Santiago_5250_2008	Influenza_A_H1N1
A_Santiago_5580_2008	Influenza_A_H1N1
A_Santiago_5593_2008	Influenza_A_H1N1
A_Santiago_6892_2008	Influenza_A_H1N1
A_Scotland_5_2007	Influenza_A_H1N1
A_Shandong_Lixia159_2008	Influenza_A_H1N1
A_Shanghai_LWS1_2009	Influenza_A_H1N1
A_Shanghai_Nanhui1156_2008	Influenza_A_H1N1
A_Shanghai_Nanhui1167_2008	Influenza_A_H1N1
A_Shannxi-Beilin_1264_2008	Influenza_A_H1N1
A_Shantou_92_2009	Influenza_A_H1N1
A_Shanxi-Beilin_196_2009	Influenza_A_H1N1
A_Shanxi_Beilin1134_2008	Influenza_A_H1N1
A_Shanxi_Weicheng157_2008	Influenza_A_H1N1
A_Sichuan-Jinyang_2226_2008	Influenza_A_H1N1
A_Sichuan_Dongqu193_2006	Influenza_A_H1N1
A_Sichuan_Jianwei37_2006	Influenza_A_H1N1
A_Singapore_07_2009	Influenza_A_H1N1
A_Singapore_10_2008	Influenza_A_H1N1
A_Singapore_104_2008	Influenza_A_H1N1
A_Singapore_201_2008	Influenza_A_H1N1
A_Singapore_224_2008	Influenza_A_H1N1
A_Singapore_227_2008	Influenza_A_H1N1
A_Singapore_36_2007	Influenza_A_H1N1
A_Singapore_39_2008	Influenza_A_H1N1
A_Singapore_42_2008	Influenza_A_H1N1
A_Singapore_46_2007	Influenza_A_H1N1
A_Singapore_54_2006	Influenza_A_H1N1
A_Singapore_600_2008	Influenza_A_H1N1
A_Singapore_609_2008	Influenza_A_H1N1
A_Singapore_613_2008	Influenza_A_H1N1
A_Singapore_63_2007	Influenza_A_H1N1
A_Singapore_72_2006	Influenza_A_H1N1
A_Singapore_73_2006	Influenza_A_H1N1
A_Singapore_GP101_2009	Influenza_A_H1N1
A_Slovenia_123_2008	Influenza_A_H1N1
A_Slovenia_131_2008	Influenza_A_H1N1
A_Solomon-Islands_03_2006	Influenza_A_H1N1
A_Solomon-Islands_3_2006	Influenza_A_H1N1
A_South-Australia_1_2008	Influenza_A_H1N1
A_South-Australia_51_2005	Influenza_A_H1N1
A_South-Australia_55_2005	Influenza_A_H1N1
A_South-Canterbury_15_2001	Influenza_A_H1N1
A_South-Canterbury_159_2001	Influenza_A_H1N1
A_South-Canterbury_31_2000	Influenza_A_H1N1
A_South-Canterbury_35_2000	Influenza_A_H1N1
A_South-Canterbury_40_2000	Influenza_A_H1N1
A_South-Canterbury_50_2000	Influenza_A_H1N1
A_South-Canterbury_59_2000	Influenza_A_H1N1
A_South-Carolina_WRAIR1112P_2009	Influenza_A_H1N1
A_South-Dakota_02_2008	Influenza_A_H1N1
A_South-Dakota_02_2009	Influenza_A_H1N1
A_South-Dakota_03_2007	Influenza_A_H1N1
A_South-Dakota_06_2007	Influenza_A_H1N1
A_South-Korea_AF10_2008	Influenza_A_H1N1
A_South_Australia_4_2008	Influenza_A_H1N1
A_South_Australia_56_2005	Influenza_A_H1N1
A_South_Australia_57_2005	Influenza_A_H1N1
A_South_Australia_58_2005	Influenza_A_H1N1
A_South_Korea_WRAIR1238P_2009	Influenza_A_H1N1
A_Stockholm_1_2009	Influenza_A_H1N1
A_Stockholm_18_2007	Influenza_A_H1N1
A_Stockholm_22_2008	Influenza_A_H1N1
A_Stockholm_28_2008	Influenza_A_H1N1
A_Stockholm_29_2008	Influenza_A_H1N1
A_Stockholm_30_2008	Influenza_A_H1N1
A_Stockholm_4_2009	Influenza_A_H1N1
A_Stockholm_46_2009	Influenza_A_H1N1
A_Stockholm_5_2009	Influenza_A_H1N1
A_Stockholm_6_2008	Influenza_A_H1N1
A_Stockholm_6_2009	Influenza_A_H1N1
A_Stockholm_7_2009	Influenza_A_H1N1
A_Stockholm_8_2009	Influenza_A_H1N1
A_Sullana_WRAIR1707P_2009	Influenza_A_H1N1
A_Sweden_1_2009	Influenza_A_H1N1
A_Sweden_10_2008	Influenza_A_H1N1
A_Sweden_8_2008	Influenza_A_H1N1
A_Sydney_10_2008	Influenza_A_H1N1
A_Sydney_11_2008	Influenza_A_H1N1
A_Sydney_12_2008	Influenza_A_H1N1
A_Sydney_14_2008	Influenza_A_H1N1
A_Sydney_15_2008	Influenza_A_H1N1
A_Sydney_16_2008	Influenza_A_H1N1
A_Sydney_601_2009	Influenza_A_H1N1
A_Sydney_605_2009	Influenza_A_H1N1
A_Sydney_7_2008	Influenza_A_H1N1
A_Sydney_9_2008	Influenza_A_H1N1
A_Taiwan_0045_2006	Influenza_A_H1N1
A_Taiwan_0258_2008	Influenza_A_H1N1
A_Taiwan_0586_2006	Influenza_A_H1N1
A_Taiwan_10092_2007	Influenza_A_H1N1
A_Taiwan_10103_2008	Influenza_A_H1N1
A_Taiwan_1026_2009	Influenza_A_H1N1
A_Taiwan_10393_2005	Influenza_A_H1N1
A_Taiwan_11526_2008	Influenza_A_H1N1
A_Taiwan_123_2002	Influenza_A_H1N1
A_Taiwan_141_2002	Influenza_A_H1N1
A_Taiwan_192_2006	Influenza_A_H1N1
A_Taiwan_2645_2006	Influenza_A_H1N1
A_Taiwan_2823_2008	Influenza_A_H1N1
A_Taiwan_2832_2008	Influenza_A_H1N1
A_Taiwan_2885_2008	Influenza_A_H1N1
A_Taiwan_2900_2006	Influenza_A_H1N1
A_Taiwan_2985_2002	Influenza_A_H1N1
A_Taiwan_308_2007	Influenza_A_H1N1
A_Taiwan_3293_2008	Influenza_A_H1N1
A_Taiwan_3700_2007	Influenza_A_H1N1
A_Taiwan_375_2008	Influenza_A_H1N1
A_Taiwan_378_2007	Influenza_A_H1N1
A_Taiwan_392_2008	Influenza_A_H1N1
A_Taiwan_401_2008	Influenza_A_H1N1
A_Taiwan_433_2009	Influenza_A_H1N1
A_Taiwan_52_2002	Influenza_A_H1N1
A_Taiwan_544_2008	Influenza_A_H1N1
A_Taiwan_5505_2006	Influenza_A_H1N1
A_Taiwan_5515_2005	Influenza_A_H1N1
A_Taiwan_5524_2005	Influenza_A_H1N1
A_Taiwan_567_2002	Influenza_A_H1N1
A_Taiwan_5857_2008	Influenza_A_H1N1
A_Taiwan_5858_2008	Influenza_A_H1N1
A_Taiwan_606_2008	Influenza_A_H1N1
A_Taiwan_637_2008	Influenza_A_H1N1
A_Taiwan_638_2008	Influenza_A_H1N1
A_Taiwan_639_2008	Influenza_A_H1N1
A_Taiwan_648_2008	Influenza_A_H1N1
A_Taiwan_6566_2006	Influenza_A_H1N1
A_Taiwan_6723_2008	Influenza_A_H1N1
A_Taiwan_70013_2008	Influenza_A_H1N1
A_Taiwan_70126_2006	Influenza_A_H1N1
A_Taiwan_70132_2008	Influenza_A_H1N1
A_Taiwan_70167_2008	Influenza_A_H1N1
A_Taiwan_71720_2007	Influenza_A_H1N1
A_Taiwan_782_2007	Influenza_A_H1N1
A_Taiwan_820_2007	Influenza_A_H1N1
A_Taiwan_835_2007	Influenza_A_H1N1
A_Taiwan_8885_2008	Influenza_A_H1N1
A_Taiwan_8949_2008	Influenza_A_H1N1
A_Taiwan_9042_2008	Influenza_A_H1N1
A_Taiwan_N510_2008	Influenza_A_H1N1
A_Taiwan_N86_2006	Influenza_A_H1N1
A_TayNguyen_TN161_2006	Influenza_A_H1N1
A_TayNguyen_TN178_2006	Influenza_A_H1N1
A_TayNguyen_TN182_2006	Influenza_A_H1N1
A_TayNguyen_TN334_2005	Influenza_A_H1N1
A_TayNguyen_TN371_2005	Influenza_A_H1N1
A_TayNinh_HCM1329_2008	Influenza_A_H1N1
A_Tennessee_09_2009	Influenza_A_H1N1
A_Tennessee_11_2008	Influenza_A_H1N1
A_Tennessee_UR06-0106_2007	Influenza_A_H1N1
A_Tennessee_UR06-0151_2007	Influenza_A_H1N1
A_Tennessee_UR06-0234_2007	Influenza_A_H1N1
A_Tennessee_UR06-0236_2007	Influenza_A_H1N1
A_Texas_01_2009	Influenza_A_H1N1
A_Texas_05_2007	Influenza_A_H1N1
A_Texas_08_2008	Influenza_A_H1N1
A_Texas_09_2008	Influenza_A_H1N1
A_Texas_15_2008	Influenza_A_H1N1
A_Texas_16_2008	Influenza_A_H1N1
A_Texas_18_2008	Influenza_A_H1N1
A_Texas_23_2008	Influenza_A_H1N1
A_Texas_32_2008	Influenza_A_H1N1
A_Texas_38_2009	Influenza_A_H1N1
A_Texas_78_2007	Influenza_A_H1N1
A_Texas_UR06-0012_2006	Influenza_A_H1N1
A_Texas_UR06-0203_2007	Influenza_A_H1N1
A_Texas_UR06-0342_2007	Influenza_A_H1N1
A_Texas_UR06-0461_2007	Influenza_A_H1N1
A_Texas_UR06-0502_2007	Influenza_A_H1N1
A_Texas_WRAIR1115P_2009	Influenza_A_H1N1
A_ThaiBinh_TB289_2008	Influenza_A_H1N1
A_Thailand_1026_2008	Influenza_A_H1N1
A_Thailand_1035_2008	Influenza_A_H1N1
A_Thailand_1037_2008	Influenza_A_H1N1
A_Thailand_1577_2007	Influenza_A_H1N1
A_Thailand_358_2008	Influenza_A_H1N1
A_Thailand_375_2008	Influenza_A_H1N1
A_Thailand_380_2008	Influenza_A_H1N1
A_Thailand_381_2008	Influenza_A_H1N1
A_Thailand_427_2008	Influenza_A_H1N1
A_Thailand_500_2007	Influenza_A_H1N1
A_Thailand_677_2006	Influenza_A_H1N1
A_Thailand_689_2006	Influenza_A_H1N1
A_Thailand_708_2006	Influenza_A_H1N1
A_Thailand_711_2007	Influenza_A_H1N1
A_Thailand_767_2007	Influenza_A_H1N1
A_Thailand_777_2007	Influenza_A_H1N1
A_Thailand_778_2007	Influenza_A_H1N1
A_Thailand_874_2008	Influenza_A_H1N1
A_Thailand_933_2008	Influenza_A_H1N1
A_Thailand_CU32_2006	Influenza_A_H1N1
A_Thailand_CU44_2006	Influenza_A_H1N1
A_Thailand_CU57_2006	Influenza_A_H1N1
A_Thailand_CU67_2006	Influenza_A_H1N1
A_Thailand_CU68_2006	Influenza_A_H1N1
A_Thailand_CU75_2006	Influenza_A_H1N1
A_Thailand_CU88_2006	Influenza_A_H1N1
A_Thailand_CU_B267_2009	Influenza_A_H1N1
A_Thailand_CU_B42_2009	Influenza_A_H1N1
A_Thailand_CU_B589_2009	Influenza_A_H1N1
A_Thailand_CU_B685_2009	Influenza_A_H1N1
A_Thailand_CU_B97_2009	Influenza_A_H1N1
A_Thailand_CU_H17_2009	Influenza_A_H1N1
A_Thailand_CU_H223_2009	Influenza_A_H1N1
A_Thailand_CU_H565_2009	Influenza_A_H1N1
A_Thailand_Siriraj-07_2000	Influenza_A_H1N1
A_Thailand_Siriraj_3043_2009	Influenza_A_H1N1
A_Thailand_Siriraj_Rama_TT_2004	Influenza_A_H1N1
A_Thueringen_40_2005	Influenza_A_H1N1
A_Tianjin-Jinnan_12_2009	Influenza_A_H1N1
A_Tianjin_15_2009	Influenza_A_H1N1
A_Tianjin_27_2005	Influenza_A_H1N1
A_Tianjin_Hongqiao1120_2008	Influenza_A_H1N1
A_Tianjin_Hongqiao113_2007	Influenza_A_H1N1
A_Tianjin_Hongqiao115_2008	Influenza_A_H1N1
A_Tianjin_Hongqiao14_2007	Influenza_A_H1N1
A_Tianjin_Jinnan1158_2008	Influenza_A_H1N1
A_Tianjin_Jinnan123_2007	Influenza_A_H1N1
A_Tianjin_Nankai1245_2006	Influenza_A_H1N1
A_Tottori_08T010_2008	Influenza_A_H1N1
A_Tottori_52_2008	Influenza_A_H1N1
A_Toulouse_1401_2007	Influenza_A_H1N1
A_Townsville_1_2009	Influenza_A_H1N1
A_Trieste_16_2008	Influenza_A_H1N1
A_Trujillo_WRAIR1701P_2008	Influenza_A_H1N1
A_Ukraine_362_2008	Influenza_A_H1N1
A_Ukraine_373_2008	Influenza_A_H1N1
A_Ukraine_377_2008	Influenza_A_H1N1
A_Ukraine_387_2008	Influenza_A_H1N1
A_Uruguay_03_2008	Influenza_A_H1N1
A_Uruguay_07_2008	Influenza_A_H1N1
A_Uruguay_08_2008	Influenza_A_H1N1
A_Uruguay_22_2008	Influenza_A_H1N1
A_Uruguay_34_2008	Influenza_A_H1N1
A_Valparaiso_514_2007	Influenza_A_H1N1
A_Valparaiso_5366_2008	Influenza_A_H1N1
A_Valparaiso_5370_2008	Influenza_A_H1N1
A_Venezuela_3571_2008	Influenza_A_H1N1
A_Vermont_UR06-0035_2007	Influenza_A_H1N1
A_Vermont_UR06-0485_2007	Influenza_A_H1N1
A_Vermont_UR06-0511_2007	Influenza_A_H1N1
A_Vermont_UR06-0576_2007	Influenza_A_H1N1
A_Victoria_07159220_2007	Influenza_A_H1N1
A_Victoria_501_2008	Influenza_A_H1N1
A_Vienna_414_2007	Influenza_A_H1N1
A_Vietnam_100_2008	Influenza_A_H1N1
A_Vietnam_160_2008	Influenza_A_H1N1
A_Vietnam_233_2008	Influenza_A_H1N1
A_Vietnam_241_2008	Influenza_A_H1N1
A_Vietnam_289_2008	Influenza_A_H1N1
A_Vietnam_4212_2008	Influenza_A_H1N1
A_Virginia_UR06-0107_2007	Influenza_A_H1N1
A_Virginia_UR06-0117_2007	Influenza_A_H1N1
A_Waikato_10_2001	Influenza_A_H1N1
A_Waikato_11_2005	Influenza_A_H1N1
A_Waikato_13_2005	Influenza_A_H1N1
A_Waikato_14_2005	Influenza_A_H1N1
A_Waikato_16_2001	Influenza_A_H1N1
A_Waikato_17_2005	Influenza_A_H1N1
A_Waikato_18_2000	Influenza_A_H1N1
A_Waikato_18_2001	Influenza_A_H1N1
A_Waikato_19_2000	Influenza_A_H1N1
A_Waikato_20_2001	Influenza_A_H1N1
A_Waikato_3_2001	Influenza_A_H1N1
A_Waikato_4_2001	Influenza_A_H1N1
A_Waikato_4_2005	Influenza_A_H1N1
A_Waikato_42_2001	Influenza_A_H1N1
A_Waikato_51_2001	Influenza_A_H1N1
A_Waikato_7_2001	Influenza_A_H1N1
A_Waikato_80_2001	Influenza_A_H1N1
A_Waikato_92_2001	Influenza_A_H1N1
A_Wellington_1_2001	Influenza_A_H1N1
A_Wellington_10_2005	Influenza_A_H1N1
A_Wellington_11_2000	Influenza_A_H1N1
A_Wellington_11_2005	Influenza_A_H1N1
A_Wellington_12_2005	Influenza_A_H1N1
A_Wellington_13_2005	Influenza_A_H1N1
A_Wellington_14_2000	Influenza_A_H1N1
A_Wellington_14_2005	Influenza_A_H1N1
A_Wellington_16_2000	Influenza_A_H1N1
A_Wellington_17_2001	Influenza_A_H1N1
A_Wellington_18_2000	Influenza_A_H1N1
A_Wellington_2_2000	Influenza_A_H1N1
A_Wellington_24_2000	Influenza_A_H1N1
A_Wellington_28_2001	Influenza_A_H1N1
A_Wellington_3_2000	Influenza_A_H1N1
A_Wellington_3_2001	Influenza_A_H1N1
A_Wellington_32_2001	Influenza_A_H1N1
A_Wellington_4_2000	Influenza_A_H1N1
A_Wellington_5_2000	Influenza_A_H1N1
A_Wellington_6_2000	Influenza_A_H1N1
A_Wellington_7_2000	Influenza_A_H1N1
A_Wellington_9_2001	Influenza_A_H1N1
A_West-Coast_31_2001	Influenza_A_H1N1
A_West-Coast_33_2001	Influenza_A_H1N1
A_Western-Australia_18_2001	Influenza_A_H1N1
A_Western-Australia_19_2001	Influenza_A_H1N1
A_Western-Australia_20_2001	Influenza_A_H1N1
A_Western-Australia_21_2001	Influenza_A_H1N1
A_Western-Australia_22_2001	Influenza_A_H1N1
A_Western-Australia_77_2005	Influenza_A_H1N1
A_Wisconsin_01_2008	Influenza_A_H1N1
A_Wisconsin_02_2009	Influenza_A_H1N1
A_Wisconsin_14_2009	Influenza_A_H1N1
A_Wisconsin_16_2008	Influenza_A_H1N1
A_Wisconsin_24_2006	Influenza_A_H1N1
A_Wisconsin_37_2006	Influenza_A_H1N1
A_Wisconsin_49_2006	Influenza_A_H1N1
A_Wisconsin_58_2006	Influenza_A_H1N1
A_Yokohama_78_2008	Influenza_A_H1N1
A_Yuelu_314_2009	Influenza_A_H1N1
A_Yunnan_Mengzi1441_2008	Influenza_A_H1N1
A_Zagreb_1982_2008	Influenza_A_H1N1
A_taiwan_650_2008	Influenza_A_H1N1
HENAN-ZHENGZHOU-ZHONGYUAN_1454_2010	Influenza_A_H1N1
LIAONING-DANDONG-DONGGANG_120_2010	Influenza_A_H1N1
LIAONING-DANDONG-ZHENXING_1686_2010	Influenza_A_H1N1
A/Acre/15093/2010	Influenza_A_H3N2
A/Acre/26954/2010	Influenza_A_H3N2
A/Alabama/05/2010	Influenza_A_H3N2
A/Alabama/10/2010	Influenza_A_H3N2
A/Alabama/13/2010	Influenza_A_H3N2
A/Alabama/UR06_0482/2007	Influenza_A_H3N2
A/Alaska/29/2009	Influenza_A_H3N2
A/Albania/250/2009	Influenza_A_H3N2
A/Aragon/RR-3438/2008	Influenza_A_H3N2
A/Aragon/RR-3442/2009	Influenza_A_H3N2
A/Argentina/01/2010	Influenza_A_H3N2
A/Argentina/02/2010	Influenza_A_H3N2
A/Argentina/117/2007	Influenza_A_H3N2
A/Argentina/146/2007	Influenza_A_H3N2
A/Argentina/15/2009	Influenza_A_H3N2
A/Argentina/27724/2010	Influenza_A_H3N2
A/Argentina/27891/2010	Influenza_A_H3N2
A/Argentina/27893/2010	Influenza_A_H3N2
A/Argentina/27894/2010	Influenza_A_H3N2
A/Argentina/27895/2010	Influenza_A_H3N2
A/Argentina/28302/2010	Influenza_A_H3N2
A/Argentina/28306/2010	Influenza_A_H3N2
A/Argentina/28342/2010	Influenza_A_H3N2
A/Argentina/28367/2010	Influenza_A_H3N2
A/Argentina/28370/2010	Influenza_A_H3N2
A/Argentina/28372/2010	Influenza_A_H3N2
A/Argentina/28378/2010	Influenza_A_H3N2
A/Argentina/28379/2010	Influenza_A_H3N2
A/Argentina/305/2007	Influenza_A_H3N2
A/Argentina/334/2007	Influenza_A_H3N2
A/Argentina/335/2007	Influenza_A_H3N2
A/Argentina/3689/2007	Influenza_A_H3N2
A/Argentina/3726/2007	Influenza_A_H3N2
A/Argentina/3743/2007	Influenza_A_H3N2
A/Argentina/3797/2007	Influenza_A_H3N2
A/Argentina/3888/2007	Influenza_A_H3N2
A/Argentina/389/2007	Influenza_A_H3N2
A/Argentina/402/2007	Influenza_A_H3N2
A/Argentina/405/2007	Influenza_A_H3N2
A/Argentina/426/2007	Influenza_A_H3N2
A/Argentina/445/2007	Influenza_A_H3N2
A/Argentina/449/2007	Influenza_A_H3N2
A/Argentina/501/2007	Influenza_A_H3N2
A/Argentina/503/2007	Influenza_A_H3N2
A/Argentina/7646/2009	Influenza_A_H3N2
A/Argentina/8409/2010	Influenza_A_H3N2
A/Arizona/11/2010	Influenza_A_H3N2
A/Auckland/10/2008	Influenza_A_H3N2
A/Auckland/17/2008	Influenza_A_H3N2
A/Auckland/588/2000	Influenza_A_H3N2
A/Auckland/598/2000	Influenza_A_H3N2
A/Auckland/600/2000	Influenza_A_H3N2
A/Auckland/601/2000	Influenza_A_H3N2
A/Auckland/602/2001	Influenza_A_H3N2
A/Auckland/603/2001	Influenza_A_H3N2
A/Auckland/604/2001	Influenza_A_H3N2
A/Auckland/607/2001	Influenza_A_H3N2
A/Auckland/608/2002	Influenza_A_H3N2
A/Auckland/609/2002	Influenza_A_H3N2
A/Auckland/610/2002	Influenza_A_H3N2
A/Auckland/614/2002	Influenza_A_H3N2
A/Auckland/616/2005	Influenza_A_H3N2
A/Auckland/617/2005	Influenza_A_H3N2
A/Auckland/69/2008	Influenza_A_H3N2
A/Australia/18/2009	Influenza_A_H3N2
A/Australia/19/2009	Influenza_A_H3N2
A/Australia/2/2009	Influenza_A_H3N2
A/Australia/22/2009	Influenza_A_H3N2
A/Australia/30/2009	Influenza_A_H3N2
A/Australia/34/2009	Influenza_A_H3N2
A/Australia/46/2009	Influenza_A_H3N2
A/Australia/55/2009	Influenza_A_H3N2
A/Australia/NHRC0003/2003	Influenza_A_H3N2
A/Australia/NHRC0004/2003	Influenza_A_H3N2
A/Australia/NHRC0005/2005	Influenza_A_H3N2
A/Australia/NHRC0006/2003	Influenza_A_H3N2
A/Australia/NHRC0006/2005	Influenza_A_H3N2
A/Australia/NHRC0007/2005	Influenza_A_H3N2
A/Australia/NHRC0008/2003	Influenza_A_H3N2
A/Australia/NHRC0008/2005	Influenza_A_H3N2
A/Australia/NHRC0010/2003	Influenza_A_H3N2
A/BANGKOK/132/2009	Influenza_A_H3N2
A/BRISBANE/100/2009	Influenza_A_H3N2
A/BRISBANE/122/2010	Influenza_A_H3N2
A/BRISBANE/217/2010	Influenza_A_H3N2
A/BRISBANE/218/2010	Influenza_A_H3N2
A/BRISBANE/219/2010	Influenza_A_H3N2
A/BRISBANE/252/2010	Influenza_A_H3N2
A/BRISBANE/253/2010	Influenza_A_H3N2
A/BRISBANE/258/2010	Influenza_A_H3N2
A/BRISBANE/262/2010	Influenza_A_H3N2
A/BRISBANE/31/2010	Influenza_A_H3N2
A/BRISBANE/52/2009	Influenza_A_H3N2
A/BRISBANE/54/2009	Influenza_A_H3N2
A/BRISBANE/66/2009	Influenza_A_H3N2
A/BacGiang/BG003/2004	Influenza_A_H3N2
A/Baden-Wuerttemburg/194/2008	Influenza_A_H3N2
A/Baden-Wuerttemburg/196/2008	Influenza_A_H3N2
A/Baleares/RR6848/2010	Influenza_A_H3N2
A/Bangkok/561/2009	Influenza_A_H3N2
A/Bangladesh/1695/2007	Influenza_A_H3N2
A/Bangladesh/2009/2008	Influenza_A_H3N2
A/Bangladesh/2012/2010	Influenza_A_H3N2
A/Bangladesh/2363/2009	Influenza_A_H3N2
A/Bangladesh/2425/2009	Influenza_A_H3N2
A/Bangladesh/3012/2009	Influenza_A_H3N2
A/Bangladesh/3017/2008	Influenza_A_H3N2
A/Bangladesh/30376/2007	Influenza_A_H3N2
A/Bangladesh/3161/2010	Influenza_A_H3N2
A/Bangladesh/4699/2007	Influenza_A_H3N2
A/Bangladesh/483/2009	Influenza_A_H3N2
A/Bangladesh/5004/2010	Influenza_A_H3N2
A/Bangladesh/5014/2009	Influenza_A_H3N2
A/Bangladesh/7772/2009	Influenza_A_H3N2
A/Bangladesh/8004/2010	Influenza_A_H3N2
A/Bangladesh/9745/2007	Influenza_A_H3N2
A/Bangladesh/9890/2008	Influenza_A_H3N2
A/Beijing-Huairou/11088/2009	Influenza_A_H3N2
A/Beijing-Huairou/1569/2010	Influenza_A_H3N2
A/Beijing-Xicheng/12611/2010	Influenza_A_H3N2
A/Beijing/Xicheng51/2007	Influenza_A_H3N2
A/Beijng-Xicheng/1108/2009	Influenza_A_H3N2
A/Belgium/G254/2009	Influenza_A_H3N2
A/Belgium/G308/2009	Influenza_A_H3N2
A/Belgrade/WRAIR2379N/2010	Influenza_A_H3N2
A/Bhutan/151/2009	Influenza_A_H3N2
A/Bhutan/154/2009	Influenza_A_H3N2
A/Bogota/WRAIR3457N/2010	Influenza_A_H3N2
A/Bolivia/1053/2010	Influenza_A_H3N2
A/Bolivia/2675/2009	Influenza_A_H3N2
A/Bolivia/2948/2009	Influenza_A_H3N2
A/Bolivia/317/2010	Influenza_A_H3N2
A/Bordeaux/1942/2009	Influenza_A_H3N2
A/Boston/14/2007	Influenza_A_H3N2
A/Boston/2/2008	Influenza_A_H3N2
A/Boston/38/2008	Influenza_A_H3N2
A/Boston/50/2008	Influenza_A_H3N2
A/Boston/78/2008	Influenza_A_H3N2
A/Boston/81/2008	Influenza_A_H3N2
A/Boston/88/2008	Influenza_A_H3N2
A/Boston/9/2008	Influenza_A_H3N2
A/Boston/96/2008	Influenza_A_H3N2
A/Boston/DOA02/2011	Influenza_A_H3N2
A/Boston/DOA03/2011	Influenza_A_H3N2
A/Boston/DOA04/2011	Influenza_A_H3N2
A/Boston/DOA06/2011	Influenza_A_H3N2
A/Boston/DOA07/2011	Influenza_A_H3N2
A/Boston/DOA09/2011	Influenza_A_H3N2
A/Boston/DOA10/2011	Influenza_A_H3N2
A/Boston/DOA11/2011	Influenza_A_H3N2
A/Boston/DOA15/2011	Influenza_A_H3N2
A/Boston/DOA16/2011	Influenza_A_H3N2
A/Boston/DOA20/2011	Influenza_A_H3N2
A/Boston/DOA24/2011	Influenza_A_H3N2
A/Boston/DOA51/2011	Influenza_A_H3N2
A/Boston/DOA52/2011	Influenza_A_H3N2
A/Boston/DOA55/2011	Influenza_A_H3N2
A/Boston/DOA57/2011	Influenza_A_H3N2
A/Boston/DOA61/2011	Influenza_A_H3N2
A/Boston/DOA66/2011	Influenza_A_H3N2
A/Boston/DOA69/2011	Influenza_A_H3N2
A/Boston/DOA74/2011	Influenza_A_H3N2
A/Boston/DOA75/2011	Influenza_A_H3N2
A/Boston/DOA77/2011	Influenza_A_H3N2
A/Boston/DOA79/2011	Influenza_A_H3N2
A/Boston/DOA80/2011	Influenza_A_H3N2
A/Boston/DOA81/2011	Influenza_A_H3N2
A/Boston/DOA83/2011	Influenza_A_H3N2
A/Boston/DOA85/2011	Influenza_A_H3N2
A/Boston/DOA86/2011	Influenza_A_H3N2
A/Brandenburg/01/2010	Influenza_A_H3N2
A/Brandenburg/1/2010	Influenza_A_H3N2
A/Brazil/0610/2010	Influenza_A_H3N2
A/Brazil/0791/2010	Influenza_A_H3N2
A/Brazil/1619/2008	Influenza_A_H3N2
A/Brazil/1623/2008	Influenza_A_H3N2
A/Brazil/1814/2009	Influenza_A_H3N2
A/Brazil/884/2009	Influenza_A_H3N2
A/Brazil/933/2009	Influenza_A_H3N2
A/Bremen/1/2010	Influenza_A_H3N2
A/Bretagne/2248/2010	Influenza_A_H3N2
A/Brisbane/02/2008	Influenza_A_H3N2
A/Brisbane/04/2007	Influenza_A_H3N2
A/Brisbane/09/2006	Influenza_A_H3N2
A/Brisbane/10/2007	Influenza_A_H3N2
A/Brisbane/10/2008	Influenza_A_H3N2
A/Brisbane/11/2010	Influenza_A_H3N2
A/Brisbane/2/2008	Influenza_A_H3N2
A/Brisbane/210/2010	Influenza_A_H3N2
A/Brisbane/220/2010	Influenza_A_H3N2
A/Brisbane/24/2008	Influenza_A_H3N2
A/Brisbane/53/2009	Influenza_A_H3N2
A/Brussels/S0066/2010	Influenza_A_H3N2
A/Busan/4297/2008	Influenza_A_H3N2
A/CALIFORNIA/4/2000	Influenza_A_H3N2
A/CAMBODIA/1/2010	Influenza_A_H3N2
A/CAMBODIA/12/2009	Influenza_A_H3N2
A/CAMBODIA/15/2009	Influenza_A_H3N2
A/CAMBODIA/7/2009	Influenza_A_H3N2
A/CANBERRA/2/2010	Influenza_A_H3N2
A/CANBERRA/20/2009	Influenza_A_H3N2
A/CHRISTCHURCH/25/2010	Influenza_A_H3N2
A/CHRISTCHURCH/49/2010	Influenza_A_H3N2
A/CHRISTCHURCH/50/2010	Influenza_A_H3N2
A/California/10/2008	Influenza_A_H3N2
A/California/3000/2012	Influenza_A_H3N2
A/California/NHRC0001/2005	Influenza_A_H3N2
A/California/NHRC0001/2006	Influenza_A_H3N2
A/California/NHRC0001/2007	Influenza_A_H3N2
A/California/NHRC0002/2003	Influenza_A_H3N2
A/California/NHRC0002/2005	Influenza_A_H3N2
A/California/NHRC0003/2005	Influenza_A_H3N2
A/California/NHRC0004/2005	Influenza_A_H3N2
A/California/NHRC0004/2011	Influenza_A_H3N2
A/California/NHRC0005/2005	Influenza_A_H3N2
A/California/NHRC0006/2003	Influenza_A_H3N2
A/California/NHRC0006/2005	Influenza_A_H3N2
A/California/NHRC0008/2005	Influenza_A_H3N2
A/California/NHRC0009/2005	Influenza_A_H3N2
A/California/NHRC0010/2005	Influenza_A_H3N2
A/California/UR06_0118/2007	Influenza_A_H3N2
A/California/UR06_0589/2007	Influenza_A_H3N2
A/California/UR07_0019/2008	Influenza_A_H3N2
A/California/VRDL158/2009	Influenza_A_H3N2
A/California/VRDL169/2009	Influenza_A_H3N2
A/California/VRDL172/2009	Influenza_A_H3N2
A/California/VRDL182/2009	Influenza_A_H3N2
A/California/VRDL203/2009	Influenza_A_H3N2
A/California/VRDL231/2009	Influenza_A_H3N2
A/California/VRDL241/2009	Influenza_A_H3N2
A/California/VRDL255/2009	Influenza_A_H3N2
A/California/VRDL265/2009	Influenza_A_H3N2
A/California/VRDL271/2009	Influenza_A_H3N2
A/California/VRDL279/2009	Influenza_A_H3N2
A/California/VRDL286/2009	Influenza_A_H3N2
A/California/VRDL328/2009	Influenza_A_H3N2
A/California/VRDL340/2009	Influenza_A_H3N2
A/California/VRDL342/2009	Influenza_A_H3N2
A/California/VRDL360/2009	Influenza_A_H3N2
A/Cambodia/0344/2007	Influenza_A_H3N2
A/Cambodia/6735/2009	Influenza_A_H3N2
A/Cambodia/NHRCC00002/2009	Influenza_A_H3N2
A/Cambodia/NHRCC00003/2009	Influenza_A_H3N2
A/Cambodia/NHRCC00008/2009	Influenza_A_H3N2
A/Cambodia/NHRCC00011/2009	Influenza_A_H3N2
A/Canberra/18/2009	Influenza_A_H3N2
A/Canterbury/04/2002	Influenza_A_H3N2
A/Canterbury/06/2001	Influenza_A_H3N2
A/Canterbury/06/2002	Influenza_A_H3N2
A/Canterbury/07/2001	Influenza_A_H3N2
A/Canterbury/10/2001	Influenza_A_H3N2
A/Canterbury/101/2000	Influenza_A_H3N2
A/Canterbury/101/2004	Influenza_A_H3N2
A/Canterbury/103/2004	Influenza_A_H3N2
A/Canterbury/104/2004	Influenza_A_H3N2
A/Canterbury/104/2005	Influenza_A_H3N2
A/Canterbury/105/2005	Influenza_A_H3N2
A/Canterbury/107/2004	Influenza_A_H3N2
A/Canterbury/108/2004	Influenza_A_H3N2
A/Canterbury/11/2004	Influenza_A_H3N2
A/Canterbury/127/2005	Influenza_A_H3N2
A/Canterbury/13/2002	Influenza_A_H3N2
A/Canterbury/14/2002	Influenza_A_H3N2
A/Canterbury/140/2001	Influenza_A_H3N2
A/Canterbury/149/2001	Influenza_A_H3N2
A/Canterbury/16/2005	Influenza_A_H3N2
A/Canterbury/166/2005	Influenza_A_H3N2
A/Canterbury/19/2004	Influenza_A_H3N2
A/Canterbury/2/2000	Influenza_A_H3N2
A/Canterbury/200/2004	Influenza_A_H3N2
A/Canterbury/207/2004	Influenza_A_H3N2
A/Canterbury/210/2004	Influenza_A_H3N2
A/Canterbury/235/2005	Influenza_A_H3N2
A/Canterbury/24/2004	Influenza_A_H3N2
A/Canterbury/24/2005	Influenza_A_H3N2
A/Canterbury/248/2005	Influenza_A_H3N2
A/Canterbury/253/2005	Influenza_A_H3N2
A/Canterbury/256/2005	Influenza_A_H3N2
A/Canterbury/258/2005	Influenza_A_H3N2
A/Canterbury/259/2005	Influenza_A_H3N2
A/Canterbury/260/2005	Influenza_A_H3N2
A/Canterbury/29/2005	Influenza_A_H3N2
A/Canterbury/303/2004	Influenza_A_H3N2
A/Canterbury/308/2004	Influenza_A_H3N2
A/Canterbury/313/2004	Influenza_A_H3N2
A/Canterbury/315/2004	Influenza_A_H3N2
A/Canterbury/386/2003	Influenza_A_H3N2
A/Canterbury/390/2003	Influenza_A_H3N2
A/Canterbury/391/2003	Influenza_A_H3N2
A/Canterbury/392/2003	Influenza_A_H3N2
A/Canterbury/397/2003	Influenza_A_H3N2
A/Canterbury/398/2003	Influenza_A_H3N2
A/Canterbury/400/2003	Influenza_A_H3N2
A/Canterbury/401/2003	Influenza_A_H3N2
A/Canterbury/428/2003	Influenza_A_H3N2
A/Canterbury/430/2003	Influenza_A_H3N2
A/Canterbury/432/2003	Influenza_A_H3N2
A/Canterbury/435/2003	Influenza_A_H3N2
A/Canterbury/437/2003	Influenza_A_H3N2
A/Canterbury/441/2003	Influenza_A_H3N2
A/Canterbury/442/2003	Influenza_A_H3N2
A/Canterbury/444/2003	Influenza_A_H3N2
A/Canterbury/47/2002	Influenza_A_H3N2
A/Canterbury/50/2001	Influenza_A_H3N2
A/Canterbury/53/2002	Influenza_A_H3N2
A/Canterbury/56/2002	Influenza_A_H3N2
A/Canterbury/57/2002	Influenza_A_H3N2
A/Canterbury/58/2000	Influenza_A_H3N2
A/Canterbury/59/2002	Influenza_A_H3N2
A/Canterbury/62/2002	Influenza_A_H3N2
A/Canterbury/64/2002	Influenza_A_H3N2
A/Canterbury/64/2005	Influenza_A_H3N2
A/Canterbury/68/2000	Influenza_A_H3N2
A/Canterbury/68/2002	Influenza_A_H3N2
A/Canterbury/69/2002	Influenza_A_H3N2
A/Canterbury/72/2002	Influenza_A_H3N2
A/Canterbury/75/2000	Influenza_A_H3N2
A/Canterbury/79/2002	Influenza_A_H3N2
A/Canterbury/80/2000	Influenza_A_H3N2
A/Canterbury/80/2002	Influenza_A_H3N2
A/Canterbury/81/2002	Influenza_A_H3N2
A/Canterbury/85/2000	Influenza_A_H3N2
A/Canterbury/87/2000	Influenza_A_H3N2
A/Canterbury/89/2000	Influenza_A_H3N2
A/Canterbury/90/2000	Influenza_A_H3N2
A/Canterbury/92/2000	Influenza_A_H3N2
A/Canterbury/93/2000	Influenza_A_H3N2
A/Canterbury/96/2000	Influenza_A_H3N2
A/Canterbury/97/2000	Influenza_A_H3N2
A/Canterbury/98/2000	Influenza_A_H3N2
A/Cheju/311/2002	Influenza_A_H3N2
A/Cheongju/H380/2007	Influenza_A_H3N2
A/Cheongju/H393/2007	Influenza_A_H3N2
A/Cheongju/H397/2008	Influenza_A_H3N2
A/Cheongju/H412/2008	Influenza_A_H3N2
A/Cheongju/H471/2008	Influenza_A_H3N2
A/Cheonnam/338/2002	Influenza_A_H3N2
A/Cheonnam/340/2002	Influenza_A_H3N2
A/Chile/5845/2010	Influenza_A_H3N2
A/Chile/6096/2010	Influenza_A_H3N2
A/Chile/6278/2010	Influenza_A_H3N2
A/Chile/6380/2010	Influenza_A_H3N2
A/Chile/6927/2010	Influenza_A_H3N2
A/Chile/8196/2010	Influenza_A_H3N2
A/Chongqing-Banan/1286/2010	Influenza_A_H3N2
A/Chongqing/Yuzhong169/2007	Influenza_A_H3N2
A/Christchurch/05/2008	Influenza_A_H3N2
A/Christchurch/13/2004	Influenza_A_H3N2
A/Christchurch/15/2004	Influenza_A_H3N2
A/Christchurch/184/2004	Influenza_A_H3N2
A/Christchurch/19/2008	Influenza_A_H3N2
A/Christchurch/89/2004	Influenza_A_H3N2
A/Chungbuk/4137/2008	Influenza_A_H3N2
A/Chungnam/1463/2007	Influenza_A_H3N2
A/Colombia/227/2009	Influenza_A_H3N2
A/Colombia/31/2009	Influenza_A_H3N2
A/Colombia/4335/2009	Influenza_A_H3N2
A/Colombia/6123/2009	Influenza_A_H3N2
A/Colombia/6722/2010	Influenza_A_H3N2
A/Colombia/7158/2009	Influenza_A_H3N2
A/Colorado/04/2007	Influenza_A_H3N2
A/Colorado/05/2006	Influenza_A_H3N2
A/Colorado/05/2010	Influenza_A_H3N2
A/Colorado/06/2006	Influenza_A_H3N2
A/Colorado/14/2007	Influenza_A_H3N2
A/Colorado/3005/2012	Influenza_A_H3N2
A/Colorado/UR06_0279/2007	Influenza_A_H3N2
A/Colorado/UR06_0454/2007	Influenza_A_H3N2
A/Connecticut/04/2010	Influenza_A_H3N2
A/DaNang/DN434/2008	Influenza_A_H3N2
A/DaNang/DN446/2008	Influenza_A_H3N2
A/DaNang/DN453/2008	Influenza_A_H3N2
A/Daegu/4165/2008	Influenza_A_H3N2
A/Daejeon/258/2002	Influenza_A_H3N2
A/Darwin/1/2008	Influenza_A_H3N2
A/Deajeon/2943/2010	Influenza_A_H3N2
A/Delaware/11/2007	Influenza_A_H3N2
A/Denmark/02/2002	Influenza_A_H3N2
A/Denmark/04/2004	Influenza_A_H3N2
A/Denmark/06/2004	Influenza_A_H3N2
A/Denmark/08/2002	Influenza_A_H3N2
A/Denmark/104/2004	Influenza_A_H3N2
A/Denmark/105/2010	Influenza_A_H3N2
A/Denmark/11/2004	Influenza_A_H3N2
A/Denmark/110/2004	Influenza_A_H3N2
A/Denmark/113/2004	Influenza_A_H3N2
A/Denmark/114/2004	Influenza_A_H3N2
A/Denmark/119/2004	Influenza_A_H3N2
A/Denmark/123/2004	Influenza_A_H3N2
A/Denmark/13/2002	Influenza_A_H3N2
A/Denmark/200/2000	Influenza_A_H3N2
A/Denmark/203/2000	Influenza_A_H3N2
A/Denmark/204/2000	Influenza_A_H3N2
A/Denmark/205/2000	Influenza_A_H3N2
A/Denmark/206/2000	Influenza_A_H3N2
A/Denmark/208/2000	Influenza_A_H3N2
A/Denmark/21/2011	Influenza_A_H3N2
A/Denmark/22/2002	Influenza_A_H3N2
A/Denmark/22/2011	Influenza_A_H3N2
A/Denmark/24/2002	Influenza_A_H3N2
A/Denmark/26/2002	Influenza_A_H3N2
A/Denmark/37/2000	Influenza_A_H3N2
A/Denmark/90/2006	Influenza_A_H3N2
A/District-Of-Columbia/02/2010	Influenza_A_H3N2
A/District-of-Columbia/01/2010	Influenza_A_H3N2
A/District_of_Columbia/WRAIR0301/2010	Influenza_A_H3N2
A/Dnipropetrovsk/324/2007	Influenza_A_H3N2
A/Dnipropetrovsk/429/2007	Influenza_A_H3N2
A/Donetsk/248/2009	Influenza_A_H3N2
A/Dunedin/1/2002	Influenza_A_H3N2
A/Dunedin/10/2002	Influenza_A_H3N2
A/Dunedin/3/2000	Influenza_A_H3N2
A/Dunedin/3/2002	Influenza_A_H3N2
A/Dunedin/38/2003	Influenza_A_H3N2
A/Dunedin/8/2002	Influenza_A_H3N2
A/England/270/2010	Influenza_A_H3N2
A/England/3940462/2010	Influenza_A_H3N2
A/England/438/2003	Influenza_A_H3N2
A/England/445/2003	Influenza_A_H3N2
A/England/446/2003	Influenza_A_H3N2
A/England/475/2003	Influenza_A_H3N2
A/England/4820166/2010	Influenza_A_H3N2
A/England/484/2003	Influenza_A_H3N2
A/England/485/2003	Influenza_A_H3N2
A/England/487/2003	Influenza_A_H3N2
A/England/493/2003	Influenza_A_H3N2
A/England/516/2003	Influenza_A_H3N2
A/England/518/2003	Influenza_A_H3N2
A/England/528/2003	Influenza_A_H3N2
A/England/531/2003	Influenza_A_H3N2
A/England/532/2003	Influenza_A_H3N2
A/England/547/2003	Influenza_A_H3N2
A/England/552/2003	Influenza_A_H3N2
A/England/585/2003	Influenza_A_H3N2
A/England/642/2003	Influenza_A_H3N2
A/England/652/2008	Influenza_A_H3N2
A/England/669/2008	Influenza_A_H3N2
A/England/687/2008	Influenza_A_H3N2
A/England/691/2010	Influenza_A_H3N2
A/England/695/2008	Influenza_A_H3N2
A/England/699/2008	Influenza_A_H3N2
A/England/754/2003	Influenza_A_H3N2
A/England/917/2003	Influenza_A_H3N2
[truncated: 12,750 more rows]
